# Supplementary material for: Large scale screening of CRISPR guide RNAs using an optimized high throughput robotics system
Source: Sci Rep. 2022 Aug 17;12:13953. doi: 10.1038/s41598-022-17474-8 (PMC9385653; doi:10.1038/s41598-022-17474-8)
Supplement: Supplementary file 1 — Supplementary Information 1. [file 41598_2022_17474_MOESM1_ESM.csv]

	value	name	time	repl	exp	target	set
1	1781	0056-01	0	1	con	full lcrV	A
2	1892	0056-01	5	1	con	full lcrV	A
3	1842	0056-01	10	1	con	full lcrV	A
4	1838	0056-01	15	1	con	full lcrV	A
5	1894	0056-01	20	1	con	full lcrV	A
6	1875	0056-01	25	1	con	full lcrV	A
7	1908	0056-01	30	1	con	full lcrV	A
8	1901	0056-01	35	1	con	full lcrV	A
9	1929	0056-01	40	1	con	full lcrV	A
10	1889	0056-01	45	1	con	full lcrV	A
11	1901	0056-01	50	1	con	full lcrV	A
12	1930	0056-01	55	1	con	full lcrV	A
13	1900	0056-01	60	1	con	full lcrV	A
14	1917	0056-01	65	1	con	full lcrV	A
15	1946	0056-01	70	1	con	full lcrV	A
16	1977	0056-01	75	1	con	full lcrV	A
17	1965	0056-01	80	1	con	full lcrV	A
18	2012	0056-01	85	1	con	full lcrV	A
19	1976	0056-01	90	1	con	full lcrV	A
20	1987	0056-01	95	1	con	full lcrV	A
21	1896	0056-01	100	1	con	full lcrV	A
22	1955	0056-01	105	1	con	full lcrV	A
23	1945	0056-01	110	1	con	full lcrV	A
24	1951	0056-01	115	1	con	full lcrV	A
25	1985	0056-01	120	1	con	full lcrV	A
26	1876	0056-01	0	2	con	full lcrV	A
27	1928	0056-01	5	2	con	full lcrV	A
28	1972	0056-01	10	2	con	full lcrV	A
29	2002	0056-01	15	2	con	full lcrV	A
30	2040	0056-01	20	2	con	full lcrV	A
31	2063	0056-01	25	2	con	full lcrV	A
32	2098	0056-01	30	2	con	full lcrV	A
33	2098	0056-01	35	2	con	full lcrV	A
34	2100	0056-01	40	2	con	full lcrV	A
35	2082	0056-01	45	2	con	full lcrV	A
36	2117	0056-01	50	2	con	full lcrV	A
37	2130	0056-01	55	2	con	full lcrV	A
38	2112	0056-01	60	2	con	full lcrV	A
39	2172	0056-01	65	2	con	full lcrV	A
40	2155	0056-01	70	2	con	full lcrV	A
41	2181	0056-01	75	2	con	full lcrV	A
42	2191	0056-01	80	2	con	full lcrV	A
43	2204	0056-01	85	2	con	full lcrV	A
44	2073	0056-01	90	2	con	full lcrV	A
45	2098	0056-01	95	2	con	full lcrV	A
46	2017	0056-01	100	2	con	full lcrV	A
47	2035	0056-01	105	2	con	full lcrV	A
48	2126	0056-01	110	2	con	full lcrV	A
49	2169	0056-01	115	2	con	full lcrV	A
50	2164	0056-01	120	2	con	full lcrV	A
51	1886	0056-01	0	3	con	full lcrV	A
52	1924	0056-01	5	3	con	full lcrV	A
53	1922	0056-01	10	3	con	full lcrV	A
54	1980	0056-01	15	3	con	full lcrV	A
55	2012	0056-01	20	3	con	full lcrV	A
56	1995	0056-01	25	3	con	full lcrV	A
57	2081	0056-01	30	3	con	full lcrV	A
58	2071	0056-01	35	3	con	full lcrV	A
59	2082	0056-01	40	3	con	full lcrV	A
60	2074	0056-01	45	3	con	full lcrV	A
61	2100	0056-01	50	3	con	full lcrV	A
62	2116	0056-01	55	3	con	full lcrV	A
63	2127	0056-01	60	3	con	full lcrV	A
64	2117	0056-01	65	3	con	full lcrV	A
65	2146	0056-01	70	3	con	full lcrV	A
66	2177	0056-01	75	3	con	full lcrV	A
67	2201	0056-01	80	3	con	full lcrV	A
68	2218	0056-01	85	3	con	full lcrV	A
69	2231	0056-01	90	3	con	full lcrV	A
70	2186	0056-01	95	3	con	full lcrV	A
71	2159	0056-01	100	3	con	full lcrV	A
72	2166	0056-01	105	3	con	full lcrV	A
73	2157	0056-01	110	3	con	full lcrV	A
74	2204	0056-01	115	3	con	full lcrV	A
75	2183	0056-01	120	3	con	full lcrV	A
76	3542	0056-01	0	1	exp	full lcrV	A
77	14943	0056-01	5	1	exp	full lcrV	A
78	24488	0056-01	10	1	exp	full lcrV	A
79	29272	0056-01	15	1	exp	full lcrV	A
80	30761	0056-01	20	1	exp	full lcrV	A
81	30994	0056-01	25	1	exp	full lcrV	A
82	30806	0056-01	30	1	exp	full lcrV	A
83	30733	0056-01	35	1	exp	full lcrV	A
84	30410	0056-01	40	1	exp	full lcrV	A
85	30302	0056-01	45	1	exp	full lcrV	A
86	30181	0056-01	50	1	exp	full lcrV	A
87	30110	0056-01	55	1	exp	full lcrV	A
88	29933	0056-01	60	1	exp	full lcrV	A
89	29979	0056-01	65	1	exp	full lcrV	A
90	30138	0056-01	70	1	exp	full lcrV	A
91	29886	0056-01	75	1	exp	full lcrV	A
92	30036	0056-01	80	1	exp	full lcrV	A
93	30120	0056-01	85	1	exp	full lcrV	A
94	30031	0056-01	90	1	exp	full lcrV	A
95	30007	0056-01	95	1	exp	full lcrV	A
96	29865	0056-01	100	1	exp	full lcrV	A
97	29780	0056-01	105	1	exp	full lcrV	A
98	29812	0056-01	110	1	exp	full lcrV	A
99	29815	0056-01	115	1	exp	full lcrV	A
100	29637	0056-01	120	1	exp	full lcrV	A
101	3279	0056-01	0	2	exp	full lcrV	A
102	14110	0056-01	5	2	exp	full lcrV	A
103	23593	0056-01	10	2	exp	full lcrV	A
104	28249	0056-01	15	2	exp	full lcrV	A
105	30039	0056-01	20	2	exp	full lcrV	A
106	30295	0056-01	25	2	exp	full lcrV	A
107	30012	0056-01	30	2	exp	full lcrV	A
108	29860	0056-01	35	2	exp	full lcrV	A
109	29557	0056-01	40	2	exp	full lcrV	A
110	29651	0056-01	45	2	exp	full lcrV	A
111	29248	0056-01	50	2	exp	full lcrV	A
112	29280	0056-01	55	2	exp	full lcrV	A
113	29194	0056-01	60	2	exp	full lcrV	A
114	29059	0056-01	65	2	exp	full lcrV	A
115	29130	0056-01	70	2	exp	full lcrV	A
116	29198	0056-01	75	2	exp	full lcrV	A
117	29307	0056-01	80	2	exp	full lcrV	A
118	29136	0056-01	85	2	exp	full lcrV	A
119	29087	0056-01	90	2	exp	full lcrV	A
120	28979	0056-01	95	2	exp	full lcrV	A
121	28729	0056-01	100	2	exp	full lcrV	A
122	28712	0056-01	105	2	exp	full lcrV	A
123	28755	0056-01	110	2	exp	full lcrV	A
124	28971	0056-01	115	2	exp	full lcrV	A
125	29030	0056-01	120	2	exp	full lcrV	A
126	3166	0056-01	0	3	exp	full lcrV	A
127	13443	0056-01	5	3	exp	full lcrV	A
128	23504	0056-01	10	3	exp	full lcrV	A
129	28720	0056-01	15	3	exp	full lcrV	A
130	30619	0056-01	20	3	exp	full lcrV	A
131	30957	0056-01	25	3	exp	full lcrV	A
132	31061	0056-01	30	3	exp	full lcrV	A
133	30773	0056-01	35	3	exp	full lcrV	A
134	30624	0056-01	40	3	exp	full lcrV	A
135	30537	0056-01	45	3	exp	full lcrV	A
136	30383	0056-01	50	3	exp	full lcrV	A
137	30123	0056-01	55	3	exp	full lcrV	A
138	29955	0056-01	60	3	exp	full lcrV	A
139	29971	0056-01	65	3	exp	full lcrV	A
140	30028	0056-01	70	3	exp	full lcrV	A
141	29861	0056-01	75	3	exp	full lcrV	A
142	29974	0056-01	80	3	exp	full lcrV	A
143	29651	0056-01	85	3	exp	full lcrV	A
144	29340	0056-01	90	3	exp	full lcrV	A
145	29293	0056-01	95	3	exp	full lcrV	A
146	29551	0056-01	100	3	exp	full lcrV	A
147	29811	0056-01	105	3	exp	full lcrV	A
148	29812	0056-01	110	3	exp	full lcrV	A
149	29916	0056-01	115	3	exp	full lcrV	A
150	29904	0056-01	120	3	exp	full lcrV	A
151	1907	0056-02	0	1	con	full lcrV	A
152	1886	0056-02	5	1	con	full lcrV	A
153	1909	0056-02	10	1	con	full lcrV	A
154	1884	0056-02	15	1	con	full lcrV	A
155	1903	0056-02	20	1	con	full lcrV	A
156	1916	0056-02	25	1	con	full lcrV	A
157	1927	0056-02	30	1	con	full lcrV	A
158	1907	0056-02	35	1	con	full lcrV	A
159	1916	0056-02	40	1	con	full lcrV	A
160	1911	0056-02	45	1	con	full lcrV	A
161	1925	0056-02	50	1	con	full lcrV	A
162	1941	0056-02	55	1	con	full lcrV	A
163	1922	0056-02	60	1	con	full lcrV	A
164	1944	0056-02	65	1	con	full lcrV	A
165	1900	0056-02	70	1	con	full lcrV	A
166	1808	0056-02	75	1	con	full lcrV	A
167	1663	0056-02	80	1	con	full lcrV	A
168	1691	0056-02	85	1	con	full lcrV	A
169	1704	0056-02	90	1	con	full lcrV	A
170	1695	0056-02	95	1	con	full lcrV	A
171	1778	0056-02	100	1	con	full lcrV	A
172	1844	0056-02	105	1	con	full lcrV	A
173	1896	0056-02	110	1	con	full lcrV	A
174	1941	0056-02	115	1	con	full lcrV	A
175	1909	0056-02	120	1	con	full lcrV	A
176	1945	0056-02	0	2	con	full lcrV	A
177	1950	0056-02	5	2	con	full lcrV	A
178	1933	0056-02	10	2	con	full lcrV	A
179	1953	0056-02	15	2	con	full lcrV	A
180	1936	0056-02	20	2	con	full lcrV	A
181	1895	0056-02	25	2	con	full lcrV	A
182	1947	0056-02	30	2	con	full lcrV	A
183	1899	0056-02	35	2	con	full lcrV	A
184	1973	0056-02	40	2	con	full lcrV	A
185	1973	0056-02	45	2	con	full lcrV	A
186	2008	0056-02	50	2	con	full lcrV	A
187	1982	0056-02	55	2	con	full lcrV	A
188	1972	0056-02	60	2	con	full lcrV	A
189	1949	0056-02	65	2	con	full lcrV	A
190	1896	0056-02	70	2	con	full lcrV	A
191	1767	0056-02	75	2	con	full lcrV	A
192	1755	0056-02	80	2	con	full lcrV	A
193	1792	0056-02	85	2	con	full lcrV	A
194	1707	0056-02	90	2	con	full lcrV	A
195	1741	0056-02	95	2	con	full lcrV	A
196	1828	0056-02	100	2	con	full lcrV	A
197	1857	0056-02	105	2	con	full lcrV	A
198	1904	0056-02	110	2	con	full lcrV	A
199	1947	0056-02	115	2	con	full lcrV	A
200	1953	0056-02	120	2	con	full lcrV	A
201	1890	0056-02	0	3	con	full lcrV	A
202	1935	0056-02	5	3	con	full lcrV	A
203	1885	0056-02	10	3	con	full lcrV	A
204	1866	0056-02	15	3	con	full lcrV	A
205	1938	0056-02	20	3	con	full lcrV	A
206	1882	0056-02	25	3	con	full lcrV	A
207	1915	0056-02	30	3	con	full lcrV	A
208	1880	0056-02	35	3	con	full lcrV	A
209	1894	0056-02	40	3	con	full lcrV	A
210	1940	0056-02	45	3	con	full lcrV	A
211	1962	0056-02	50	3	con	full lcrV	A
212	1966	0056-02	55	3	con	full lcrV	A
213	1948	0056-02	60	3	con	full lcrV	A
214	1951	0056-02	65	3	con	full lcrV	A
215	1920	0056-02	70	3	con	full lcrV	A
216	1909	0056-02	75	3	con	full lcrV	A
217	1919	0056-02	80	3	con	full lcrV	A
218	1925	0056-02	85	3	con	full lcrV	A
219	1918	0056-02	90	3	con	full lcrV	A
220	1867	0056-02	95	3	con	full lcrV	A
221	1814	0056-02	100	3	con	full lcrV	A
222	1867	0056-02	105	3	con	full lcrV	A
223	1858	0056-02	110	3	con	full lcrV	A
224	1919	0056-02	115	3	con	full lcrV	A
225	1909	0056-02	120	3	con	full lcrV	A
226	2714	0056-02	0	1	exp	full lcrV	A
227	12399	0056-02	5	1	exp	full lcrV	A
228	22414	0056-02	10	1	exp	full lcrV	A
229	27218	0056-02	15	1	exp	full lcrV	A
230	28986	0056-02	20	1	exp	full lcrV	A
231	29628	0056-02	25	1	exp	full lcrV	A
232	29779	0056-02	30	1	exp	full lcrV	A
233	29612	0056-02	35	1	exp	full lcrV	A
234	29451	0056-02	40	1	exp	full lcrV	A
235	29328	0056-02	45	1	exp	full lcrV	A
236	29333	0056-02	50	1	exp	full lcrV	A
237	29211	0056-02	55	1	exp	full lcrV	A
238	29102	0056-02	60	1	exp	full lcrV	A
239	28998	0056-02	65	1	exp	full lcrV	A
240	28853	0056-02	70	1	exp	full lcrV	A
241	28962	0056-02	75	1	exp	full lcrV	A
242	28542	0056-02	80	1	exp	full lcrV	A
243	28360	0056-02	85	1	exp	full lcrV	A
244	28393	0056-02	90	1	exp	full lcrV	A
245	28593	0056-02	95	1	exp	full lcrV	A
246	28677	0056-02	100	1	exp	full lcrV	A
247	28377	0056-02	105	1	exp	full lcrV	A
248	28584	0056-02	110	1	exp	full lcrV	A
249	28429	0056-02	115	1	exp	full lcrV	A
250	28651	0056-02	120	1	exp	full lcrV	A
251	2641	0056-02	0	2	exp	full lcrV	A
252	13536	0056-02	5	2	exp	full lcrV	A
253	24297	0056-02	10	2	exp	full lcrV	A
254	29128	0056-02	15	2	exp	full lcrV	A
255	30893	0056-02	20	2	exp	full lcrV	A
256	31233	0056-02	25	2	exp	full lcrV	A
257	31224	0056-02	30	2	exp	full lcrV	A
258	30992	0056-02	35	2	exp	full lcrV	A
259	30755	0056-02	40	2	exp	full lcrV	A
260	30431	0056-02	45	2	exp	full lcrV	A
261	30272	0056-02	50	2	exp	full lcrV	A
262	30297	0056-02	55	2	exp	full lcrV	A
263	30241	0056-02	60	2	exp	full lcrV	A
264	29990	0056-02	65	2	exp	full lcrV	A
265	29766	0056-02	70	2	exp	full lcrV	A
266	29629	0056-02	75	2	exp	full lcrV	A
267	29655	0056-02	80	2	exp	full lcrV	A
268	29454	0056-02	85	2	exp	full lcrV	A
269	29517	0056-02	90	2	exp	full lcrV	A
270	29410	0056-02	95	2	exp	full lcrV	A
271	29631	0056-02	100	2	exp	full lcrV	A
272	29465	0056-02	105	2	exp	full lcrV	A
273	29830	0056-02	110	2	exp	full lcrV	A
274	29721	0056-02	115	2	exp	full lcrV	A
275	29601	0056-02	120	2	exp	full lcrV	A
276	3461	0056-02	0	3	exp	full lcrV	A
277	16619	0056-02	5	3	exp	full lcrV	A
278	26889	0056-02	10	3	exp	full lcrV	A
279	30632	0056-02	15	3	exp	full lcrV	A
280	31772	0056-02	20	3	exp	full lcrV	A
281	32063	0056-02	25	3	exp	full lcrV	A
282	31903	0056-02	30	3	exp	full lcrV	A
283	31524	0056-02	35	3	exp	full lcrV	A
284	31383	0056-02	40	3	exp	full lcrV	A
285	30934	0056-02	45	3	exp	full lcrV	A
286	30817	0056-02	50	3	exp	full lcrV	A
287	30610	0056-02	55	3	exp	full lcrV	A
288	30223	0056-02	60	3	exp	full lcrV	A
289	29905	0056-02	65	3	exp	full lcrV	A
290	29569	0056-02	70	3	exp	full lcrV	A
291	29668	0056-02	75	3	exp	full lcrV	A
292	29738	0056-02	80	3	exp	full lcrV	A
293	29608	0056-02	85	3	exp	full lcrV	A
294	29625	0056-02	90	3	exp	full lcrV	A
295	29585	0056-02	95	3	exp	full lcrV	A
296	29785	0056-02	100	3	exp	full lcrV	A
297	29893	0056-02	105	3	exp	full lcrV	A
298	29920	0056-02	110	3	exp	full lcrV	A
299	29831	0056-02	115	3	exp	full lcrV	A
300	29845	0056-02	120	3	exp	full lcrV	A
301	1756	0056-03	0	1	con	full lcrV	A
302	1736	0056-03	5	1	con	full lcrV	A
303	1705	0056-03	10	1	con	full lcrV	A
304	1705	0056-03	15	1	con	full lcrV	A
305	1693	0056-03	20	1	con	full lcrV	A
306	1713	0056-03	25	1	con	full lcrV	A
307	1717	0056-03	30	1	con	full lcrV	A
308	1657	0056-03	35	1	con	full lcrV	A
309	1593	0056-03	40	1	con	full lcrV	A
310	1618	0056-03	45	1	con	full lcrV	A
311	1528	0056-03	50	1	con	full lcrV	A
312	1453	0056-03	55	1	con	full lcrV	A
313	1438	0056-03	60	1	con	full lcrV	A
314	1437	0056-03	65	1	con	full lcrV	A
315	1416	0056-03	70	1	con	full lcrV	A
316	1416	0056-03	75	1	con	full lcrV	A
317	1393	0056-03	80	1	con	full lcrV	A
318	1406	0056-03	85	1	con	full lcrV	A
319	1449	0056-03	90	1	con	full lcrV	A
320	1429	0056-03	95	1	con	full lcrV	A
321	1474	0056-03	100	1	con	full lcrV	A
322	1527	0056-03	105	1	con	full lcrV	A
323	1534	0056-03	110	1	con	full lcrV	A
324	1579	0056-03	115	1	con	full lcrV	A
325	1551	0056-03	120	1	con	full lcrV	A
326	1849	0056-03	0	2	con	full lcrV	A
327	1867	0056-03	5	2	con	full lcrV	A
328	1887	0056-03	10	2	con	full lcrV	A
329	1887	0056-03	15	2	con	full lcrV	A
330	1924	0056-03	20	2	con	full lcrV	A
331	1949	0056-03	25	2	con	full lcrV	A
332	1922	0056-03	30	2	con	full lcrV	A
333	1944	0056-03	35	2	con	full lcrV	A
334	1957	0056-03	40	2	con	full lcrV	A
335	1924	0056-03	45	2	con	full lcrV	A
336	1987	0056-03	50	2	con	full lcrV	A
337	1973	0056-03	55	2	con	full lcrV	A
338	1961	0056-03	60	2	con	full lcrV	A
339	1950	0056-03	65	2	con	full lcrV	A
340	1888	0056-03	70	2	con	full lcrV	A
341	1812	0056-03	75	2	con	full lcrV	A
342	1704	0056-03	80	2	con	full lcrV	A
343	1763	0056-03	85	2	con	full lcrV	A
344	1778	0056-03	90	2	con	full lcrV	A
345	1748	0056-03	95	2	con	full lcrV	A
346	1826	0056-03	100	2	con	full lcrV	A
347	1820	0056-03	105	2	con	full lcrV	A
348	1885	0056-03	110	2	con	full lcrV	A
349	1875	0056-03	115	2	con	full lcrV	A
350	1936	0056-03	120	2	con	full lcrV	A
351	1820	0056-03	0	3	con	full lcrV	A
352	1845	0056-03	5	3	con	full lcrV	A
353	1778	0056-03	10	3	con	full lcrV	A
354	1814	0056-03	15	3	con	full lcrV	A
355	1866	0056-03	20	3	con	full lcrV	A
356	1840	0056-03	25	3	con	full lcrV	A
357	1872	0056-03	30	3	con	full lcrV	A
358	1899	0056-03	35	3	con	full lcrV	A
359	1889	0056-03	40	3	con	full lcrV	A
360	1905	0056-03	45	3	con	full lcrV	A
361	1901	0056-03	50	3	con	full lcrV	A
362	1891	0056-03	55	3	con	full lcrV	A
363	1903	0056-03	60	3	con	full lcrV	A
364	2014	0056-03	65	3	con	full lcrV	A
365	1985	0056-03	70	3	con	full lcrV	A
366	1898	0056-03	75	3	con	full lcrV	A
367	1903	0056-03	80	3	con	full lcrV	A
368	1891	0056-03	85	3	con	full lcrV	A
369	1880	0056-03	90	3	con	full lcrV	A
370	1900	0056-03	95	3	con	full lcrV	A
371	1889	0056-03	100	3	con	full lcrV	A
372	1875	0056-03	105	3	con	full lcrV	A
373	1901	0056-03	110	3	con	full lcrV	A
374	1961	0056-03	115	3	con	full lcrV	A
375	1923	0056-03	120	3	con	full lcrV	A
376	2799	0056-03	0	1	exp	full lcrV	A
377	14804	0056-03	5	1	exp	full lcrV	A
378	24344	0056-03	10	1	exp	full lcrV	A
379	28290	0056-03	15	1	exp	full lcrV	A
380	29985	0056-03	20	1	exp	full lcrV	A
381	30621	0056-03	25	1	exp	full lcrV	A
382	30509	0056-03	30	1	exp	full lcrV	A
383	30404	0056-03	35	1	exp	full lcrV	A
384	30098	0056-03	40	1	exp	full lcrV	A
385	29853	0056-03	45	1	exp	full lcrV	A
386	29786	0056-03	50	1	exp	full lcrV	A
387	29710	0056-03	55	1	exp	full lcrV	A
388	29646	0056-03	60	1	exp	full lcrV	A
389	29546	0056-03	65	1	exp	full lcrV	A
390	29510	0056-03	70	1	exp	full lcrV	A
391	29333	0056-03	75	1	exp	full lcrV	A
392	29377	0056-03	80	1	exp	full lcrV	A
393	29205	0056-03	85	1	exp	full lcrV	A
394	29437	0056-03	90	1	exp	full lcrV	A
395	29108	0056-03	95	1	exp	full lcrV	A
396	29319	0056-03	100	1	exp	full lcrV	A
397	29338	0056-03	105	1	exp	full lcrV	A
398	29294	0056-03	110	1	exp	full lcrV	A
399	29234	0056-03	115	1	exp	full lcrV	A
400	29556	0056-03	120	1	exp	full lcrV	A
401	2813	0056-03	0	2	exp	full lcrV	A
402	15698	0056-03	5	2	exp	full lcrV	A
403	25537	0056-03	10	2	exp	full lcrV	A
404	29065	0056-03	15	2	exp	full lcrV	A
405	30050	0056-03	20	2	exp	full lcrV	A
406	30202	0056-03	25	2	exp	full lcrV	A
407	29849	0056-03	30	2	exp	full lcrV	A
408	29846	0056-03	35	2	exp	full lcrV	A
409	29433	0056-03	40	2	exp	full lcrV	A
410	29363	0056-03	45	2	exp	full lcrV	A
411	29141	0056-03	50	2	exp	full lcrV	A
412	28990	0056-03	55	2	exp	full lcrV	A
413	28956	0056-03	60	2	exp	full lcrV	A
414	28918	0056-03	65	2	exp	full lcrV	A
415	28767	0056-03	70	2	exp	full lcrV	A
416	29030	0056-03	75	2	exp	full lcrV	A
417	28742	0056-03	80	2	exp	full lcrV	A
418	28583	0056-03	85	2	exp	full lcrV	A
419	28828	0056-03	90	2	exp	full lcrV	A
420	28857	0056-03	95	2	exp	full lcrV	A
421	28784	0056-03	100	2	exp	full lcrV	A
422	28912	0056-03	105	2	exp	full lcrV	A
423	28952	0056-03	110	2	exp	full lcrV	A
424	28901	0056-03	115	2	exp	full lcrV	A
425	28841	0056-03	120	2	exp	full lcrV	A
426	2983	0056-03	0	3	exp	full lcrV	A
427	15770	0056-03	5	3	exp	full lcrV	A
428	25036	0056-03	10	3	exp	full lcrV	A
429	28499	0056-03	15	3	exp	full lcrV	A
430	30087	0056-03	20	3	exp	full lcrV	A
431	30499	0056-03	25	3	exp	full lcrV	A
432	30354	0056-03	30	3	exp	full lcrV	A
433	30335	0056-03	35	3	exp	full lcrV	A
434	30000	0056-03	40	3	exp	full lcrV	A
435	30104	0056-03	45	3	exp	full lcrV	A
436	29816	0056-03	50	3	exp	full lcrV	A
437	29682	0056-03	55	3	exp	full lcrV	A
438	29567	0056-03	60	3	exp	full lcrV	A
439	29591	0056-03	65	3	exp	full lcrV	A
440	29490	0056-03	70	3	exp	full lcrV	A
441	29640	0056-03	75	3	exp	full lcrV	A
442	29297	0056-03	80	3	exp	full lcrV	A
443	29407	0056-03	85	3	exp	full lcrV	A
444	29384	0056-03	90	3	exp	full lcrV	A
445	29474	0056-03	95	3	exp	full lcrV	A
446	29324	0056-03	100	3	exp	full lcrV	A
447	29537	0056-03	105	3	exp	full lcrV	A
448	29508	0056-03	110	3	exp	full lcrV	A
449	29268	0056-03	115	3	exp	full lcrV	A
450	29481	0056-03	120	3	exp	full lcrV	A
451	1640	0056-04	0	1	con	full lcrV	A
452	1694	0056-04	5	1	con	full lcrV	A
453	1721	0056-04	10	1	con	full lcrV	A
454	1831	0056-04	15	1	con	full lcrV	A
455	1878	0056-04	20	1	con	full lcrV	A
456	1843	0056-04	25	1	con	full lcrV	A
457	1897	0056-04	30	1	con	full lcrV	A
458	1899	0056-04	35	1	con	full lcrV	A
459	1879	0056-04	40	1	con	full lcrV	A
460	1865	0056-04	45	1	con	full lcrV	A
461	1907	0056-04	50	1	con	full lcrV	A
462	1918	0056-04	55	1	con	full lcrV	A
463	1963	0056-04	60	1	con	full lcrV	A
464	1913	0056-04	65	1	con	full lcrV	A
465	1934	0056-04	70	1	con	full lcrV	A
466	1935	0056-04	75	1	con	full lcrV	A
467	1975	0056-04	80	1	con	full lcrV	A
468	1971	0056-04	85	1	con	full lcrV	A
469	1958	0056-04	90	1	con	full lcrV	A
470	1947	0056-04	95	1	con	full lcrV	A
471	1877	0056-04	100	1	con	full lcrV	A
472	1909	0056-04	105	1	con	full lcrV	A
473	1921	0056-04	110	1	con	full lcrV	A
474	1932	0056-04	115	1	con	full lcrV	A
475	1923	0056-04	120	1	con	full lcrV	A
476	1720	0056-04	0	2	con	full lcrV	A
477	1748	0056-04	5	2	con	full lcrV	A
478	1778	0056-04	10	2	con	full lcrV	A
479	1836	0056-04	15	2	con	full lcrV	A
480	1887	0056-04	20	2	con	full lcrV	A
481	1912	0056-04	25	2	con	full lcrV	A
482	1962	0056-04	30	2	con	full lcrV	A
483	1956	0056-04	35	2	con	full lcrV	A
484	1945	0056-04	40	2	con	full lcrV	A
485	1940	0056-04	45	2	con	full lcrV	A
486	1942	0056-04	50	2	con	full lcrV	A
487	1973	0056-04	55	2	con	full lcrV	A
488	1991	0056-04	60	2	con	full lcrV	A
489	1995	0056-04	65	2	con	full lcrV	A
490	2009	0056-04	70	2	con	full lcrV	A
491	2033	0056-04	75	2	con	full lcrV	A
492	2045	0056-04	80	2	con	full lcrV	A
493	2041	0056-04	85	2	con	full lcrV	A
494	1915	0056-04	90	2	con	full lcrV	A
495	1900	0056-04	95	2	con	full lcrV	A
496	1943	0056-04	100	2	con	full lcrV	A
497	1968	0056-04	105	2	con	full lcrV	A
498	2007	0056-04	110	2	con	full lcrV	A
499	2042	0056-04	115	2	con	full lcrV	A
500	2039	0056-04	120	2	con	full lcrV	A
501	1644	0056-04	0	3	con	full lcrV	A
502	1651	0056-04	5	3	con	full lcrV	A
503	1698	0056-04	10	3	con	full lcrV	A
504	1758	0056-04	15	3	con	full lcrV	A
505	1784	0056-04	20	3	con	full lcrV	A
506	1841	0056-04	25	3	con	full lcrV	A
507	1851	0056-04	30	3	con	full lcrV	A
508	1848	0056-04	35	3	con	full lcrV	A
509	1881	0056-04	40	3	con	full lcrV	A
510	1855	0056-04	45	3	con	full lcrV	A
511	1931	0056-04	50	3	con	full lcrV	A
512	1906	0056-04	55	3	con	full lcrV	A
513	1893	0056-04	60	3	con	full lcrV	A
514	1901	0056-04	65	3	con	full lcrV	A
515	1912	0056-04	70	3	con	full lcrV	A
516	1894	0056-04	75	3	con	full lcrV	A
517	1914	0056-04	80	3	con	full lcrV	A
518	1789	0056-04	85	3	con	full lcrV	A
519	1740	0056-04	90	3	con	full lcrV	A
520	1800	0056-04	95	3	con	full lcrV	A
521	1890	0056-04	100	3	con	full lcrV	A
522	1911	0056-04	105	3	con	full lcrV	A
523	1951	0056-04	110	3	con	full lcrV	A
524	1974	0056-04	115	3	con	full lcrV	A
525	1974	0056-04	120	3	con	full lcrV	A
526	3092	0056-04	0	1	exp	full lcrV	A
527	12387	0056-04	5	1	exp	full lcrV	A
528	21170	0056-04	10	1	exp	full lcrV	A
529	25262	0056-04	15	1	exp	full lcrV	A
530	27750	0056-04	20	1	exp	full lcrV	A
531	29201	0056-04	25	1	exp	full lcrV	A
532	29683	0056-04	30	1	exp	full lcrV	A
533	30162	0056-04	35	1	exp	full lcrV	A
534	30109	0056-04	40	1	exp	full lcrV	A
535	30081	0056-04	45	1	exp	full lcrV	A
536	30088	0056-04	50	1	exp	full lcrV	A
537	29861	0056-04	55	1	exp	full lcrV	A
538	29949	0056-04	60	1	exp	full lcrV	A
539	30141	0056-04	65	1	exp	full lcrV	A
540	29940	0056-04	70	1	exp	full lcrV	A
541	29996	0056-04	75	1	exp	full lcrV	A
542	29911	0056-04	80	1	exp	full lcrV	A
543	29970	0056-04	85	1	exp	full lcrV	A
544	29517	0056-04	90	1	exp	full lcrV	A
545	29462	0056-04	95	1	exp	full lcrV	A
546	29676	0056-04	100	1	exp	full lcrV	A
547	29837	0056-04	105	1	exp	full lcrV	A
548	29789	0056-04	110	1	exp	full lcrV	A
549	29619	0056-04	115	1	exp	full lcrV	A
550	29822	0056-04	120	1	exp	full lcrV	A
551	2705	0056-04	0	2	exp	full lcrV	A
552	11043	0056-04	5	2	exp	full lcrV	A
553	19859	0056-04	10	2	exp	full lcrV	A
554	24548	0056-04	15	2	exp	full lcrV	A
555	27257	0056-04	20	2	exp	full lcrV	A
556	28726	0056-04	25	2	exp	full lcrV	A
557	29286	0056-04	30	2	exp	full lcrV	A
558	29538	0056-04	35	2	exp	full lcrV	A
559	29701	0056-04	40	2	exp	full lcrV	A
560	29777	0056-04	45	2	exp	full lcrV	A
561	29781	0056-04	50	2	exp	full lcrV	A
562	29765	0056-04	55	2	exp	full lcrV	A
563	29486	0056-04	60	2	exp	full lcrV	A
564	29467	0056-04	65	2	exp	full lcrV	A
565	29444	0056-04	70	2	exp	full lcrV	A
566	29322	0056-04	75	2	exp	full lcrV	A
567	29317	0056-04	80	2	exp	full lcrV	A
568	29201	0056-04	85	2	exp	full lcrV	A
569	29034	0056-04	90	2	exp	full lcrV	A
570	29137	0056-04	95	2	exp	full lcrV	A
571	29362	0056-04	100	2	exp	full lcrV	A
572	29204	0056-04	105	2	exp	full lcrV	A
573	29297	0056-04	110	2	exp	full lcrV	A
574	29380	0056-04	115	2	exp	full lcrV	A
575	29362	0056-04	120	2	exp	full lcrV	A
576	2559	0056-04	0	3	exp	full lcrV	A
577	10826	0056-04	5	3	exp	full lcrV	A
578	19760	0056-04	10	3	exp	full lcrV	A
579	24530	0056-04	15	3	exp	full lcrV	A
580	27023	0056-04	20	3	exp	full lcrV	A
581	28167	0056-04	25	3	exp	full lcrV	A
582	28646	0056-04	30	3	exp	full lcrV	A
583	28797	0056-04	35	3	exp	full lcrV	A
584	28952	0056-04	40	3	exp	full lcrV	A
585	29045	0056-04	45	3	exp	full lcrV	A
586	28894	0056-04	50	3	exp	full lcrV	A
587	29051	0056-04	55	3	exp	full lcrV	A
588	28898	0056-04	60	3	exp	full lcrV	A
589	28990	0056-04	65	3	exp	full lcrV	A
590	28918	0056-04	70	3	exp	full lcrV	A
591	28807	0056-04	75	3	exp	full lcrV	A
592	28903	0056-04	80	3	exp	full lcrV	A
593	28914	0056-04	85	3	exp	full lcrV	A
594	28762	0056-04	90	3	exp	full lcrV	A
595	28731	0056-04	95	3	exp	full lcrV	A
596	28683	0056-04	100	3	exp	full lcrV	A
597	28583	0056-04	105	3	exp	full lcrV	A
598	28768	0056-04	110	3	exp	full lcrV	A
599	28623	0056-04	115	3	exp	full lcrV	A
600	28803	0056-04	120	3	exp	full lcrV	A
601	1826	0056-05	0	1	con	full lcrV	A
602	1785	0056-05	5	1	con	full lcrV	A
603	1774	0056-05	10	1	con	full lcrV	A
604	1753	0056-05	15	1	con	full lcrV	A
605	1827	0056-05	20	1	con	full lcrV	A
606	1805	0056-05	25	1	con	full lcrV	A
607	1825	0056-05	30	1	con	full lcrV	A
608	1858	0056-05	35	1	con	full lcrV	A
609	1836	0056-05	40	1	con	full lcrV	A
610	1851	0056-05	45	1	con	full lcrV	A
611	1889	0056-05	50	1	con	full lcrV	A
612	1888	0056-05	55	1	con	full lcrV	A
613	1885	0056-05	60	1	con	full lcrV	A
614	1909	0056-05	65	1	con	full lcrV	A
615	1878	0056-05	70	1	con	full lcrV	A
616	1952	0056-05	75	1	con	full lcrV	A
617	1907	0056-05	80	1	con	full lcrV	A
618	1951	0056-05	85	1	con	full lcrV	A
619	1961	0056-05	90	1	con	full lcrV	A
620	2012	0056-05	95	1	con	full lcrV	A
621	1985	0056-05	100	1	con	full lcrV	A
622	2016	0056-05	105	1	con	full lcrV	A
623	2060	0056-05	110	1	con	full lcrV	A
624	2093	0056-05	115	1	con	full lcrV	A
625	2100	0056-05	120	1	con	full lcrV	A
626	1835	0056-05	0	2	con	full lcrV	A
627	1868	0056-05	5	2	con	full lcrV	A
628	1890	0056-05	10	2	con	full lcrV	A
629	1849	0056-05	15	2	con	full lcrV	A
630	1920	0056-05	20	2	con	full lcrV	A
631	1906	0056-05	25	2	con	full lcrV	A
632	1943	0056-05	30	2	con	full lcrV	A
633	1903	0056-05	35	2	con	full lcrV	A
634	1941	0056-05	40	2	con	full lcrV	A
635	1927	0056-05	45	2	con	full lcrV	A
636	1906	0056-05	50	2	con	full lcrV	A
637	1925	0056-05	55	2	con	full lcrV	A
638	1952	0056-05	60	2	con	full lcrV	A
639	1964	0056-05	65	2	con	full lcrV	A
640	1984	0056-05	70	2	con	full lcrV	A
641	1991	0056-05	75	2	con	full lcrV	A
642	2043	0056-05	80	2	con	full lcrV	A
643	2030	0056-05	85	2	con	full lcrV	A
644	1999	0056-05	90	2	con	full lcrV	A
645	2029	0056-05	95	2	con	full lcrV	A
646	1988	0056-05	100	2	con	full lcrV	A
647	1941	0056-05	105	2	con	full lcrV	A
648	1992	0056-05	110	2	con	full lcrV	A
649	2002	0056-05	115	2	con	full lcrV	A
650	2057	0056-05	120	2	con	full lcrV	A
651	1833	0056-05	0	3	con	full lcrV	A
652	1934	0056-05	5	3	con	full lcrV	A
653	1890	0056-05	10	3	con	full lcrV	A
654	1940	0056-05	15	3	con	full lcrV	A
655	1983	0056-05	20	3	con	full lcrV	A
656	1929	0056-05	25	3	con	full lcrV	A
657	1969	0056-05	30	3	con	full lcrV	A
658	1912	0056-05	35	3	con	full lcrV	A
659	1959	0056-05	40	3	con	full lcrV	A
660	2004	0056-05	45	3	con	full lcrV	A
661	1961	0056-05	50	3	con	full lcrV	A
662	1937	0056-05	55	3	con	full lcrV	A
663	1934	0056-05	60	3	con	full lcrV	A
664	1969	0056-05	65	3	con	full lcrV	A
665	1930	0056-05	70	3	con	full lcrV	A
666	1916	0056-05	75	3	con	full lcrV	A
667	1964	0056-05	80	3	con	full lcrV	A
668	1971	0056-05	85	3	con	full lcrV	A
669	2010	0056-05	90	3	con	full lcrV	A
670	2014	0056-05	95	3	con	full lcrV	A
671	1930	0056-05	100	3	con	full lcrV	A
672	2029	0056-05	105	3	con	full lcrV	A
673	1996	0056-05	110	3	con	full lcrV	A
674	2052	0056-05	115	3	con	full lcrV	A
675	2052	0056-05	120	3	con	full lcrV	A
676	3099	0056-05	0	1	exp	full lcrV	A
677	11593	0056-05	5	1	exp	full lcrV	A
678	21237	0056-05	10	1	exp	full lcrV	A
679	26938	0056-05	15	1	exp	full lcrV	A
680	29455	0056-05	20	1	exp	full lcrV	A
681	30240	0056-05	25	1	exp	full lcrV	A
682	30314	0056-05	30	1	exp	full lcrV	A
683	30339	0056-05	35	1	exp	full lcrV	A
684	30001	0056-05	40	1	exp	full lcrV	A
685	29943	0056-05	45	1	exp	full lcrV	A
686	29905	0056-05	50	1	exp	full lcrV	A
687	29525	0056-05	55	1	exp	full lcrV	A
688	29439	0056-05	60	1	exp	full lcrV	A
689	29254	0056-05	65	1	exp	full lcrV	A
690	29207	0056-05	70	1	exp	full lcrV	A
691	29224	0056-05	75	1	exp	full lcrV	A
692	29324	0056-05	80	1	exp	full lcrV	A
693	29262	0056-05	85	1	exp	full lcrV	A
694	29405	0056-05	90	1	exp	full lcrV	A
695	29244	0056-05	95	1	exp	full lcrV	A
696	29276	0056-05	100	1	exp	full lcrV	A
697	29438	0056-05	105	1	exp	full lcrV	A
698	29443	0056-05	110	1	exp	full lcrV	A
699	29453	0056-05	115	1	exp	full lcrV	A
700	29464	0056-05	120	1	exp	full lcrV	A
701	3271	0056-05	0	2	exp	full lcrV	A
702	12181	0056-05	5	2	exp	full lcrV	A
703	22035	0056-05	10	2	exp	full lcrV	A
704	27232	0056-05	15	2	exp	full lcrV	A
705	29732	0056-05	20	2	exp	full lcrV	A
706	30388	0056-05	25	2	exp	full lcrV	A
707	30477	0056-05	30	2	exp	full lcrV	A
708	30327	0056-05	35	2	exp	full lcrV	A
709	30010	0056-05	40	2	exp	full lcrV	A
710	29859	0056-05	45	2	exp	full lcrV	A
711	29741	0056-05	50	2	exp	full lcrV	A
712	29660	0056-05	55	2	exp	full lcrV	A
713	29485	0056-05	60	2	exp	full lcrV	A
714	29410	0056-05	65	2	exp	full lcrV	A
715	29376	0056-05	70	2	exp	full lcrV	A
716	29383	0056-05	75	2	exp	full lcrV	A
717	29383	0056-05	80	2	exp	full lcrV	A
718	29467	0056-05	85	2	exp	full lcrV	A
719	29423	0056-05	90	2	exp	full lcrV	A
720	29270	0056-05	95	2	exp	full lcrV	A
721	29580	0056-05	100	2	exp	full lcrV	A
722	29461	0056-05	105	2	exp	full lcrV	A
723	29527	0056-05	110	2	exp	full lcrV	A
724	29640	0056-05	115	2	exp	full lcrV	A
725	29580	0056-05	120	2	exp	full lcrV	A
726	3222	0056-05	0	3	exp	full lcrV	A
727	12350	0056-05	5	3	exp	full lcrV	A
728	22025	0056-05	10	3	exp	full lcrV	A
729	27433	0056-05	15	3	exp	full lcrV	A
730	29892	0056-05	20	3	exp	full lcrV	A
731	30492	0056-05	25	3	exp	full lcrV	A
732	30863	0056-05	30	3	exp	full lcrV	A
733	30648	0056-05	35	3	exp	full lcrV	A
734	30593	0056-05	40	3	exp	full lcrV	A
735	30385	0056-05	45	3	exp	full lcrV	A
736	30166	0056-05	50	3	exp	full lcrV	A
737	29993	0056-05	55	3	exp	full lcrV	A
738	29864	0056-05	60	3	exp	full lcrV	A
739	29899	0056-05	65	3	exp	full lcrV	A
740	29829	0056-05	70	3	exp	full lcrV	A
741	29632	0056-05	75	3	exp	full lcrV	A
742	29928	0056-05	80	3	exp	full lcrV	A
743	29982	0056-05	85	3	exp	full lcrV	A
744	29940	0056-05	90	3	exp	full lcrV	A
745	29817	0056-05	95	3	exp	full lcrV	A
746	29686	0056-05	100	3	exp	full lcrV	A
747	29446	0056-05	105	3	exp	full lcrV	A
748	29701	0056-05	110	3	exp	full lcrV	A
749	29713	0056-05	115	3	exp	full lcrV	A
750	29670	0056-05	120	3	exp	full lcrV	A
751	1938	0056-06	0	1	con	full lcrV	A
752	1904	0056-06	5	1	con	full lcrV	A
753	1916	0056-06	10	1	con	full lcrV	A
754	1972	0056-06	15	1	con	full lcrV	A
755	1936	0056-06	20	1	con	full lcrV	A
756	1987	0056-06	25	1	con	full lcrV	A
757	1931	0056-06	30	1	con	full lcrV	A
758	1980	0056-06	35	1	con	full lcrV	A
759	1934	0056-06	40	1	con	full lcrV	A
760	1980	0056-06	45	1	con	full lcrV	A
761	1964	0056-06	50	1	con	full lcrV	A
762	1998	0056-06	55	1	con	full lcrV	A
763	2002	0056-06	60	1	con	full lcrV	A
764	2035	0056-06	65	1	con	full lcrV	A
765	2089	0056-06	70	1	con	full lcrV	A
766	2040	0056-06	75	1	con	full lcrV	A
767	1987	0056-06	80	1	con	full lcrV	A
768	1940	0056-06	85	1	con	full lcrV	A
769	1936	0056-06	90	1	con	full lcrV	A
770	1945	0056-06	95	1	con	full lcrV	A
771	1967	0056-06	100	1	con	full lcrV	A
772	1998	0056-06	105	1	con	full lcrV	A
773	2023	0056-06	110	1	con	full lcrV	A
774	2092	0056-06	115	1	con	full lcrV	A
775	2132	0056-06	120	1	con	full lcrV	A
776	1965	0056-06	0	2	con	full lcrV	A
777	1981	0056-06	5	2	con	full lcrV	A
778	1967	0056-06	10	2	con	full lcrV	A
779	1984	0056-06	15	2	con	full lcrV	A
780	1946	0056-06	20	2	con	full lcrV	A
781	2019	0056-06	25	2	con	full lcrV	A
782	1999	0056-06	30	2	con	full lcrV	A
783	2004	0056-06	35	2	con	full lcrV	A
784	2016	0056-06	40	2	con	full lcrV	A
785	1994	0056-06	45	2	con	full lcrV	A
786	2042	0056-06	50	2	con	full lcrV	A
787	2059	0056-06	55	2	con	full lcrV	A
788	2003	0056-06	60	2	con	full lcrV	A
789	2044	0056-06	65	2	con	full lcrV	A
790	2050	0056-06	70	2	con	full lcrV	A
791	2026	0056-06	75	2	con	full lcrV	A
792	1977	0056-06	80	2	con	full lcrV	A
793	1972	0056-06	85	2	con	full lcrV	A
794	2045	0056-06	90	2	con	full lcrV	A
795	2045	0056-06	95	2	con	full lcrV	A
796	2026	0056-06	100	2	con	full lcrV	A
797	2077	0056-06	105	2	con	full lcrV	A
798	2081	0056-06	110	2	con	full lcrV	A
799	2124	0056-06	115	2	con	full lcrV	A
800	2111	0056-06	120	2	con	full lcrV	A
801	1899	0056-06	0	3	con	full lcrV	A
802	1929	0056-06	5	3	con	full lcrV	A
803	1901	0056-06	10	3	con	full lcrV	A
804	1938	0056-06	15	3	con	full lcrV	A
805	1939	0056-06	20	3	con	full lcrV	A
806	1955	0056-06	25	3	con	full lcrV	A
807	1935	0056-06	30	3	con	full lcrV	A
808	1940	0056-06	35	3	con	full lcrV	A
809	1909	0056-06	40	3	con	full lcrV	A
810	1921	0056-06	45	3	con	full lcrV	A
811	1943	0056-06	50	3	con	full lcrV	A
812	1954	0056-06	55	3	con	full lcrV	A
813	1957	0056-06	60	3	con	full lcrV	A
814	1959	0056-06	65	3	con	full lcrV	A
815	1970	0056-06	70	3	con	full lcrV	A
816	2002	0056-06	75	3	con	full lcrV	A
817	1984	0056-06	80	3	con	full lcrV	A
818	1974	0056-06	85	3	con	full lcrV	A
819	1983	0056-06	90	3	con	full lcrV	A
820	1844	0056-06	95	3	con	full lcrV	A
821	1936	0056-06	100	3	con	full lcrV	A
822	1934	0056-06	105	3	con	full lcrV	A
823	1989	0056-06	110	3	con	full lcrV	A
824	2046	0056-06	115	3	con	full lcrV	A
825	2007	0056-06	120	3	con	full lcrV	A
826	2819	0056-06	0	1	exp	full lcrV	A
827	10101	0056-06	5	1	exp	full lcrV	A
828	19387	0056-06	10	1	exp	full lcrV	A
829	25024	0056-06	15	1	exp	full lcrV	A
830	28220	0056-06	20	1	exp	full lcrV	A
831	29370	0056-06	25	1	exp	full lcrV	A
832	29968	0056-06	30	1	exp	full lcrV	A
833	30241	0056-06	35	1	exp	full lcrV	A
834	30026	0056-06	40	1	exp	full lcrV	A
835	29841	0056-06	45	1	exp	full lcrV	A
836	29932	0056-06	50	1	exp	full lcrV	A
837	29746	0056-06	55	1	exp	full lcrV	A
838	29544	0056-06	60	1	exp	full lcrV	A
839	29583	0056-06	65	1	exp	full lcrV	A
840	29350	0056-06	70	1	exp	full lcrV	A
841	29263	0056-06	75	1	exp	full lcrV	A
842	28860	0056-06	80	1	exp	full lcrV	A
843	29003	0056-06	85	1	exp	full lcrV	A
844	29034	0056-06	90	1	exp	full lcrV	A
845	28726	0056-06	95	1	exp	full lcrV	A
846	29202	0056-06	100	1	exp	full lcrV	A
847	29227	0056-06	105	1	exp	full lcrV	A
848	29120	0056-06	110	1	exp	full lcrV	A
849	29244	0056-06	115	1	exp	full lcrV	A
850	29286	0056-06	120	1	exp	full lcrV	A
851	2867	0056-06	0	2	exp	full lcrV	A
852	10382	0056-06	5	2	exp	full lcrV	A
853	19877	0056-06	10	2	exp	full lcrV	A
854	25451	0056-06	15	2	exp	full lcrV	A
855	27987	0056-06	20	2	exp	full lcrV	A
856	29265	0056-06	25	2	exp	full lcrV	A
857	29446	0056-06	30	2	exp	full lcrV	A
858	29438	0056-06	35	2	exp	full lcrV	A
859	29413	0056-06	40	2	exp	full lcrV	A
860	29092	0056-06	45	2	exp	full lcrV	A
861	28884	0056-06	50	2	exp	full lcrV	A
862	28502	0056-06	55	2	exp	full lcrV	A
863	28571	0056-06	60	2	exp	full lcrV	A
864	28402	0056-06	65	2	exp	full lcrV	A
865	28246	0056-06	70	2	exp	full lcrV	A
866	28101	0056-06	75	2	exp	full lcrV	A
867	27764	0056-06	80	2	exp	full lcrV	A
868	27935	0056-06	85	2	exp	full lcrV	A
869	27870	0056-06	90	2	exp	full lcrV	A
870	27562	0056-06	95	2	exp	full lcrV	A
871	27689	0056-06	100	2	exp	full lcrV	A
872	27776	0056-06	105	2	exp	full lcrV	A
873	27965	0056-06	110	2	exp	full lcrV	A
874	27787	0056-06	115	2	exp	full lcrV	A
875	27714	0056-06	120	2	exp	full lcrV	A
876	2810	0056-06	0	3	exp	full lcrV	A
877	10116	0056-06	5	3	exp	full lcrV	A
878	19352	0056-06	10	3	exp	full lcrV	A
879	24923	0056-06	15	3	exp	full lcrV	A
880	27789	0056-06	20	3	exp	full lcrV	A
881	28949	0056-06	25	3	exp	full lcrV	A
882	29515	0056-06	30	3	exp	full lcrV	A
883	29429	0056-06	35	3	exp	full lcrV	A
884	29472	0056-06	40	3	exp	full lcrV	A
885	29363	0056-06	45	3	exp	full lcrV	A
886	29399	0056-06	50	3	exp	full lcrV	A
887	29357	0056-06	55	3	exp	full lcrV	A
888	28972	0056-06	60	3	exp	full lcrV	A
889	29074	0056-06	65	3	exp	full lcrV	A
890	28962	0056-06	70	3	exp	full lcrV	A
891	28913	0056-06	75	3	exp	full lcrV	A
892	28708	0056-06	80	3	exp	full lcrV	A
893	28587	0056-06	85	3	exp	full lcrV	A
894	28743	0056-06	90	3	exp	full lcrV	A
895	28589	0056-06	95	3	exp	full lcrV	A
896	28717	0056-06	100	3	exp	full lcrV	A
897	28875	0056-06	105	3	exp	full lcrV	A
898	29045	0056-06	110	3	exp	full lcrV	A
899	29145	0056-06	115	3	exp	full lcrV	A
900	28888	0056-06	120	3	exp	full lcrV	A
901	1681	0056-07	0	1	con	full lcrV	A
902	1713	0056-07	5	1	con	full lcrV	A
903	1743	0056-07	10	1	con	full lcrV	A
904	1855	0056-07	15	1	con	full lcrV	A
905	1913	0056-07	20	1	con	full lcrV	A
906	1899	0056-07	25	1	con	full lcrV	A
907	1961	0056-07	30	1	con	full lcrV	A
908	1990	0056-07	35	1	con	full lcrV	A
909	2037	0056-07	40	1	con	full lcrV	A
910	2008	0056-07	45	1	con	full lcrV	A
911	2062	0056-07	50	1	con	full lcrV	A
912	2072	0056-07	55	1	con	full lcrV	A
913	2031	0056-07	60	1	con	full lcrV	A
914	2070	0056-07	65	1	con	full lcrV	A
915	2040	0056-07	70	1	con	full lcrV	A
916	2076	0056-07	75	1	con	full lcrV	A
917	2051	0056-07	80	1	con	full lcrV	A
918	2048	0056-07	85	1	con	full lcrV	A
919	2037	0056-07	90	1	con	full lcrV	A
920	2063	0056-07	95	1	con	full lcrV	A
921	2061	0056-07	100	1	con	full lcrV	A
922	2124	0056-07	105	1	con	full lcrV	A
923	2097	0056-07	110	1	con	full lcrV	A
924	2208	0056-07	115	1	con	full lcrV	A
925	2193	0056-07	120	1	con	full lcrV	A
926	1810	0056-07	0	2	con	full lcrV	A
927	1839	0056-07	5	2	con	full lcrV	A
928	1886	0056-07	10	2	con	full lcrV	A
929	1974	0056-07	15	2	con	full lcrV	A
930	2000	0056-07	20	2	con	full lcrV	A
931	2078	0056-07	25	2	con	full lcrV	A
932	2052	0056-07	30	2	con	full lcrV	A
933	2076	0056-07	35	2	con	full lcrV	A
934	2069	0056-07	40	2	con	full lcrV	A
935	2096	0056-07	45	2	con	full lcrV	A
936	2111	0056-07	50	2	con	full lcrV	A
937	2078	0056-07	55	2	con	full lcrV	A
938	2077	0056-07	60	2	con	full lcrV	A
939	2072	0056-07	65	2	con	full lcrV	A
940	2130	0056-07	70	2	con	full lcrV	A
941	2133	0056-07	75	2	con	full lcrV	A
942	2093	0056-07	80	2	con	full lcrV	A
943	2115	0056-07	85	2	con	full lcrV	A
944	2139	0056-07	90	2	con	full lcrV	A
945	2140	0056-07	95	2	con	full lcrV	A
946	2161	0056-07	100	2	con	full lcrV	A
947	2187	0056-07	105	2	con	full lcrV	A
948	2230	0056-07	110	2	con	full lcrV	A
949	2258	0056-07	115	2	con	full lcrV	A
950	2312	0056-07	120	2	con	full lcrV	A
951	1755	0056-07	0	3	con	full lcrV	A
952	1876	0056-07	5	3	con	full lcrV	A
953	1867	0056-07	10	3	con	full lcrV	A
954	1958	0056-07	15	3	con	full lcrV	A
955	2024	0056-07	20	3	con	full lcrV	A
956	2074	0056-07	25	3	con	full lcrV	A
957	2109	0056-07	30	3	con	full lcrV	A
958	2095	0056-07	35	3	con	full lcrV	A
959	2115	0056-07	40	3	con	full lcrV	A
960	2118	0056-07	45	3	con	full lcrV	A
961	2182	0056-07	50	3	con	full lcrV	A
962	2136	0056-07	55	3	con	full lcrV	A
963	2157	0056-07	60	3	con	full lcrV	A
964	2211	0056-07	65	3	con	full lcrV	A
965	2165	0056-07	70	3	con	full lcrV	A
966	2230	0056-07	75	3	con	full lcrV	A
967	2259	0056-07	80	3	con	full lcrV	A
968	2210	0056-07	85	3	con	full lcrV	A
969	2167	0056-07	90	3	con	full lcrV	A
970	2197	0056-07	95	3	con	full lcrV	A
971	2156	0056-07	100	3	con	full lcrV	A
972	2200	0056-07	105	3	con	full lcrV	A
973	2246	0056-07	110	3	con	full lcrV	A
974	2273	0056-07	115	3	con	full lcrV	A
975	2284	0056-07	120	3	con	full lcrV	A
976	3395	0056-07	0	1	exp	full lcrV	A
977	13016	0056-07	5	1	exp	full lcrV	A
978	22526	0056-07	10	1	exp	full lcrV	A
979	27052	0056-07	15	1	exp	full lcrV	A
980	29069	0056-07	20	1	exp	full lcrV	A
981	29630	0056-07	25	1	exp	full lcrV	A
982	29696	0056-07	30	1	exp	full lcrV	A
983	29777	0056-07	35	1	exp	full lcrV	A
984	29587	0056-07	40	1	exp	full lcrV	A
985	29322	0056-07	45	1	exp	full lcrV	A
986	29322	0056-07	50	1	exp	full lcrV	A
987	29213	0056-07	55	1	exp	full lcrV	A
988	29015	0056-07	60	1	exp	full lcrV	A
989	29100	0056-07	65	1	exp	full lcrV	A
990	29118	0056-07	70	1	exp	full lcrV	A
991	28941	0056-07	75	1	exp	full lcrV	A
992	29051	0056-07	80	1	exp	full lcrV	A
993	28872	0056-07	85	1	exp	full lcrV	A
994	29115	0056-07	90	1	exp	full lcrV	A
995	29111	0056-07	95	1	exp	full lcrV	A
996	29031	0056-07	100	1	exp	full lcrV	A
997	29002	0056-07	105	1	exp	full lcrV	A
998	29049	0056-07	110	1	exp	full lcrV	A
999	29124	0056-07	115	1	exp	full lcrV	A
1000	29000	0056-07	120	1	exp	full lcrV	A
1001	3734	0056-07	0	2	exp	full lcrV	A
1002	13758	0056-07	5	2	exp	full lcrV	A
1003	22388	0056-07	10	2	exp	full lcrV	A
1004	26589	0056-07	15	2	exp	full lcrV	A
1005	28477	0056-07	20	2	exp	full lcrV	A
1006	29023	0056-07	25	2	exp	full lcrV	A
1007	29439	0056-07	30	2	exp	full lcrV	A
1008	29502	0056-07	35	2	exp	full lcrV	A
1009	29315	0056-07	40	2	exp	full lcrV	A
1010	29202	0056-07	45	2	exp	full lcrV	A
1011	29173	0056-07	50	2	exp	full lcrV	A
1012	29095	0056-07	55	2	exp	full lcrV	A
1013	28881	0056-07	60	2	exp	full lcrV	A
1014	28733	0056-07	65	2	exp	full lcrV	A
1015	28751	0056-07	70	2	exp	full lcrV	A
1016	28912	0056-07	75	2	exp	full lcrV	A
1017	28719	0056-07	80	2	exp	full lcrV	A
1018	28827	0056-07	85	2	exp	full lcrV	A
1019	28864	0056-07	90	2	exp	full lcrV	A
1020	28841	0056-07	95	2	exp	full lcrV	A
1021	29042	0056-07	100	2	exp	full lcrV	A
1022	28891	0056-07	105	2	exp	full lcrV	A
1023	29073	0056-07	110	2	exp	full lcrV	A
1024	28958	0056-07	115	2	exp	full lcrV	A
1025	29189	0056-07	120	2	exp	full lcrV	A
1026	3956	0056-07	0	3	exp	full lcrV	A
1027	14365	0056-07	5	3	exp	full lcrV	A
1028	22692	0056-07	10	3	exp	full lcrV	A
1029	26411	0056-07	15	3	exp	full lcrV	A
1030	28336	0056-07	20	3	exp	full lcrV	A
1031	28824	0056-07	25	3	exp	full lcrV	A
1032	29286	0056-07	30	3	exp	full lcrV	A
1033	29115	0056-07	35	3	exp	full lcrV	A
1034	29070	0056-07	40	3	exp	full lcrV	A
1035	28868	0056-07	45	3	exp	full lcrV	A
1036	28797	0056-07	50	3	exp	full lcrV	A
1037	28426	0056-07	55	3	exp	full lcrV	A
1038	28131	0056-07	60	3	exp	full lcrV	A
1039	27976	0056-07	65	3	exp	full lcrV	A
1040	27872	0056-07	70	3	exp	full lcrV	A
1041	27572	0056-07	75	3	exp	full lcrV	A
1042	27942	0056-07	80	3	exp	full lcrV	A
1043	27538	0056-07	85	3	exp	full lcrV	A
1044	27531	0056-07	90	3	exp	full lcrV	A
1045	27663	0056-07	95	3	exp	full lcrV	A
1046	27602	0056-07	100	3	exp	full lcrV	A
1047	27652	0056-07	105	3	exp	full lcrV	A
1048	27784	0056-07	110	3	exp	full lcrV	A
1049	27512	0056-07	115	3	exp	full lcrV	A
1050	27695	0056-07	120	3	exp	full lcrV	A
1051	1623	0056-08	0	1	con	full lcrV	A
1052	1699	0056-08	5	1	con	full lcrV	A
1053	1675	0056-08	10	1	con	full lcrV	A
1054	1658	0056-08	15	1	con	full lcrV	A
1055	1728	0056-08	20	1	con	full lcrV	A
1056	1718	0056-08	25	1	con	full lcrV	A
1057	1720	0056-08	30	1	con	full lcrV	A
1058	1737	0056-08	35	1	con	full lcrV	A
1059	1722	0056-08	40	1	con	full lcrV	A
1060	1725	0056-08	45	1	con	full lcrV	A
1061	1789	0056-08	50	1	con	full lcrV	A
1062	1776	0056-08	55	1	con	full lcrV	A
1063	1792	0056-08	60	1	con	full lcrV	A
1064	1751	0056-08	65	1	con	full lcrV	A
1065	1769	0056-08	70	1	con	full lcrV	A
1066	1774	0056-08	75	1	con	full lcrV	A
1067	1773	0056-08	80	1	con	full lcrV	A
1068	1731	0056-08	85	1	con	full lcrV	A
1069	1738	0056-08	90	1	con	full lcrV	A
1070	1739	0056-08	95	1	con	full lcrV	A
1071	1800	0056-08	100	1	con	full lcrV	A
1072	1737	0056-08	105	1	con	full lcrV	A
1073	1817	0056-08	110	1	con	full lcrV	A
1074	1798	0056-08	115	1	con	full lcrV	A
1075	1851	0056-08	120	1	con	full lcrV	A
1076	1696	0056-08	0	2	con	full lcrV	A
1077	1703	0056-08	5	2	con	full lcrV	A
1078	1691	0056-08	10	2	con	full lcrV	A
1079	1704	0056-08	15	2	con	full lcrV	A
1080	1711	0056-08	20	2	con	full lcrV	A
1081	1697	0056-08	25	2	con	full lcrV	A
1082	1708	0056-08	30	2	con	full lcrV	A
1083	1738	0056-08	35	2	con	full lcrV	A
1084	1738	0056-08	40	2	con	full lcrV	A
1085	1746	0056-08	45	2	con	full lcrV	A
1086	1765	0056-08	50	2	con	full lcrV	A
1087	1766	0056-08	55	2	con	full lcrV	A
1088	1759	0056-08	60	2	con	full lcrV	A
1089	1771	0056-08	65	2	con	full lcrV	A
1090	1803	0056-08	70	2	con	full lcrV	A
1091	1794	0056-08	75	2	con	full lcrV	A
1092	1823	0056-08	80	2	con	full lcrV	A
1093	1834	0056-08	85	2	con	full lcrV	A
1094	1794	0056-08	90	2	con	full lcrV	A
1095	1813	0056-08	95	2	con	full lcrV	A
1096	1759	0056-08	100	2	con	full lcrV	A
1097	1810	0056-08	105	2	con	full lcrV	A
1098	1820	0056-08	110	2	con	full lcrV	A
1099	1885	0056-08	115	2	con	full lcrV	A
1100	1823	0056-08	120	2	con	full lcrV	A
1101	1630	0056-08	0	3	con	full lcrV	A
1102	1602	0056-08	5	3	con	full lcrV	A
1103	1697	0056-08	10	3	con	full lcrV	A
1104	1674	0056-08	15	3	con	full lcrV	A
1105	1669	0056-08	20	3	con	full lcrV	A
1106	1674	0056-08	25	3	con	full lcrV	A
1107	1717	0056-08	30	3	con	full lcrV	A
1108	1671	0056-08	35	3	con	full lcrV	A
1109	1688	0056-08	40	3	con	full lcrV	A
1110	1673	0056-08	45	3	con	full lcrV	A
1111	1704	0056-08	50	3	con	full lcrV	A
1112	1702	0056-08	55	3	con	full lcrV	A
1113	1744	0056-08	60	3	con	full lcrV	A
1114	1732	0056-08	65	3	con	full lcrV	A
1115	1721	0056-08	70	3	con	full lcrV	A
1116	1749	0056-08	75	3	con	full lcrV	A
1117	1774	0056-08	80	3	con	full lcrV	A
1118	1741	0056-08	85	3	con	full lcrV	A
1119	1708	0056-08	90	3	con	full lcrV	A
1120	1708	0056-08	95	3	con	full lcrV	A
1121	1757	0056-08	100	3	con	full lcrV	A
1122	1748	0056-08	105	3	con	full lcrV	A
1123	1773	0056-08	110	3	con	full lcrV	A
1124	1826	0056-08	115	3	con	full lcrV	A
1125	1800	0056-08	120	3	con	full lcrV	A
1126	3503	0056-08	0	1	exp	full lcrV	A
1127	12094	0056-08	5	1	exp	full lcrV	A
1128	19431	0056-08	10	1	exp	full lcrV	A
1129	23969	0056-08	15	1	exp	full lcrV	A
1130	26548	0056-08	20	1	exp	full lcrV	A
1131	27902	0056-08	25	1	exp	full lcrV	A
1132	28650	0056-08	30	1	exp	full lcrV	A
1133	28949	0056-08	35	1	exp	full lcrV	A
1134	28875	0056-08	40	1	exp	full lcrV	A
1135	28989	0056-08	45	1	exp	full lcrV	A
1136	29156	0056-08	50	1	exp	full lcrV	A
1137	28921	0056-08	55	1	exp	full lcrV	A
1138	29076	0056-08	60	1	exp	full lcrV	A
1139	29078	0056-08	65	1	exp	full lcrV	A
1140	28910	0056-08	70	1	exp	full lcrV	A
1141	29077	0056-08	75	1	exp	full lcrV	A
1142	29146	0056-08	80	1	exp	full lcrV	A
1143	29189	0056-08	85	1	exp	full lcrV	A
1144	29258	0056-08	90	1	exp	full lcrV	A
1145	29119	0056-08	95	1	exp	full lcrV	A
1146	29242	0056-08	100	1	exp	full lcrV	A
1147	29136	0056-08	105	1	exp	full lcrV	A
1148	29188	0056-08	110	1	exp	full lcrV	A
1149	29218	0056-08	115	1	exp	full lcrV	A
1150	29198	0056-08	120	1	exp	full lcrV	A
1151	3084	0056-08	0	2	exp	full lcrV	A
1152	11340	0056-08	5	2	exp	full lcrV	A
1153	19727	0056-08	10	2	exp	full lcrV	A
1154	24362	0056-08	15	2	exp	full lcrV	A
1155	26898	0056-08	20	2	exp	full lcrV	A
1156	28494	0056-08	25	2	exp	full lcrV	A
1157	29132	0056-08	30	2	exp	full lcrV	A
1158	29158	0056-08	35	2	exp	full lcrV	A
1159	29394	0056-08	40	2	exp	full lcrV	A
1160	29242	0056-08	45	2	exp	full lcrV	A
1161	29353	0056-08	50	2	exp	full lcrV	A
1162	29142	0056-08	55	2	exp	full lcrV	A
1163	29367	0056-08	60	2	exp	full lcrV	A
1164	29249	0056-08	65	2	exp	full lcrV	A
1165	29423	0056-08	70	2	exp	full lcrV	A
1166	29287	0056-08	75	2	exp	full lcrV	A
1167	29269	0056-08	80	2	exp	full lcrV	A
1168	29112	0056-08	85	2	exp	full lcrV	A
1169	29071	0056-08	90	2	exp	full lcrV	A
1170	29146	0056-08	95	2	exp	full lcrV	A
1171	29144	0056-08	100	2	exp	full lcrV	A
1172	29311	0056-08	105	2	exp	full lcrV	A
1173	29293	0056-08	110	2	exp	full lcrV	A
1174	29507	0056-08	115	2	exp	full lcrV	A
1175	29329	0056-08	120	2	exp	full lcrV	A
1176	3041	0056-08	0	3	exp	full lcrV	A
1177	11221	0056-08	5	3	exp	full lcrV	A
1178	18765	0056-08	10	3	exp	full lcrV	A
1179	23147	0056-08	15	3	exp	full lcrV	A
1180	25550	0056-08	20	3	exp	full lcrV	A
1181	26619	0056-08	25	3	exp	full lcrV	A
1182	27174	0056-08	30	3	exp	full lcrV	A
1183	27595	0056-08	35	3	exp	full lcrV	A
1184	27778	0056-08	40	3	exp	full lcrV	A
1185	27633	0056-08	45	3	exp	full lcrV	A
1186	27883	0056-08	50	3	exp	full lcrV	A
1187	27830	0056-08	55	3	exp	full lcrV	A
1188	27945	0056-08	60	3	exp	full lcrV	A
1189	28227	0056-08	65	3	exp	full lcrV	A
1190	28170	0056-08	70	3	exp	full lcrV	A
1191	28249	0056-08	75	3	exp	full lcrV	A
1192	28069	0056-08	80	3	exp	full lcrV	A
1193	28116	0056-08	85	3	exp	full lcrV	A
1194	27918	0056-08	90	3	exp	full lcrV	A
1195	27691	0056-08	95	3	exp	full lcrV	A
1196	28239	0056-08	100	3	exp	full lcrV	A
1197	28225	0056-08	105	3	exp	full lcrV	A
1198	28176	0056-08	110	3	exp	full lcrV	A
1199	28294	0056-08	115	3	exp	full lcrV	A
1200	28165	0056-08	120	3	exp	full lcrV	A
1201	2004	0056-09	0	1	con	full lcrV	A
1202	2205	0056-09	5	1	con	full lcrV	A
1203	2427	0056-09	10	1	con	full lcrV	A
1204	2762	0056-09	15	1	con	full lcrV	A
1205	2890	0056-09	20	1	con	full lcrV	A
1206	3003	0056-09	25	1	con	full lcrV	A
1207	3039	0056-09	30	1	con	full lcrV	A
1208	3073	0056-09	35	1	con	full lcrV	A
1209	3171	0056-09	40	1	con	full lcrV	A
1210	3196	0056-09	45	1	con	full lcrV	A
1211	3235	0056-09	50	1	con	full lcrV	A
1212	3267	0056-09	55	1	con	full lcrV	A
1213	3259	0056-09	60	1	con	full lcrV	A
1214	3357	0056-09	65	1	con	full lcrV	A
1215	3383	0056-09	70	1	con	full lcrV	A
1216	3420	0056-09	75	1	con	full lcrV	A
1217	3427	0056-09	80	1	con	full lcrV	A
1218	3472	0056-09	85	1	con	full lcrV	A
1219	3483	0056-09	90	1	con	full lcrV	A
1220	3597	0056-09	95	1	con	full lcrV	A
1221	3520	0056-09	100	1	con	full lcrV	A
1222	3575	0056-09	105	1	con	full lcrV	A
1223	3643	0056-09	110	1	con	full lcrV	A
1224	3705	0056-09	115	1	con	full lcrV	A
1225	3641	0056-09	120	1	con	full lcrV	A
1226	1799	0056-09	0	2	con	full lcrV	A
1227	1960	0056-09	5	2	con	full lcrV	A
1228	2065	0056-09	10	2	con	full lcrV	A
1229	2199	0056-09	15	2	con	full lcrV	A
1230	2290	0056-09	20	2	con	full lcrV	A
1231	2319	0056-09	25	2	con	full lcrV	A
1232	2361	0056-09	30	2	con	full lcrV	A
1233	2358	0056-09	35	2	con	full lcrV	A
1234	2344	0056-09	40	2	con	full lcrV	A
1235	2407	0056-09	45	2	con	full lcrV	A
1236	2339	0056-09	50	2	con	full lcrV	A
1237	2396	0056-09	55	2	con	full lcrV	A
1238	2376	0056-09	60	2	con	full lcrV	A
1239	2382	0056-09	65	2	con	full lcrV	A
1240	2371	0056-09	70	2	con	full lcrV	A
1241	2426	0056-09	75	2	con	full lcrV	A
1242	2388	0056-09	80	2	con	full lcrV	A
1243	2405	0056-09	85	2	con	full lcrV	A
1244	2448	0056-09	90	2	con	full lcrV	A
1245	2445	0056-09	95	2	con	full lcrV	A
1246	2522	0056-09	100	2	con	full lcrV	A
1247	2534	0056-09	105	2	con	full lcrV	A
1248	2546	0056-09	110	2	con	full lcrV	A
1249	2601	0056-09	115	2	con	full lcrV	A
1250	2623	0056-09	120	2	con	full lcrV	A
1251	1871	0056-09	0	3	con	full lcrV	A
1252	2008	0056-09	5	3	con	full lcrV	A
1253	2157	0056-09	10	3	con	full lcrV	A
1254	2222	0056-09	15	3	con	full lcrV	A
1255	2323	0056-09	20	3	con	full lcrV	A
1256	2384	0056-09	25	3	con	full lcrV	A
1257	2404	0056-09	30	3	con	full lcrV	A
1258	2389	0056-09	35	3	con	full lcrV	A
1259	2475	0056-09	40	3	con	full lcrV	A
1260	2432	0056-09	45	3	con	full lcrV	A
1261	2416	0056-09	50	3	con	full lcrV	A
1262	2422	0056-09	55	3	con	full lcrV	A
1263	2441	0056-09	60	3	con	full lcrV	A
1264	2461	0056-09	65	3	con	full lcrV	A
1265	2460	0056-09	70	3	con	full lcrV	A
1266	2516	0056-09	75	3	con	full lcrV	A
1267	2540	0056-09	80	3	con	full lcrV	A
1268	2507	0056-09	85	3	con	full lcrV	A
1269	2483	0056-09	90	3	con	full lcrV	A
1270	2507	0056-09	95	3	con	full lcrV	A
1271	2504	0056-09	100	3	con	full lcrV	A
1272	2551	0056-09	105	3	con	full lcrV	A
1273	2610	0056-09	110	3	con	full lcrV	A
1274	2612	0056-09	115	3	con	full lcrV	A
1275	2615	0056-09	120	3	con	full lcrV	A
1276	5431	0056-09	0	1	exp	full lcrV	A
1277	17921	0056-09	5	1	exp	full lcrV	A
1278	25272	0056-09	10	1	exp	full lcrV	A
1279	29400	0056-09	15	1	exp	full lcrV	A
1280	31160	0056-09	20	1	exp	full lcrV	A
1281	31661	0056-09	25	1	exp	full lcrV	A
1282	31524	0056-09	30	1	exp	full lcrV	A
1283	31118	0056-09	35	1	exp	full lcrV	A
1284	30880	0056-09	40	1	exp	full lcrV	A
1285	30554	0056-09	45	1	exp	full lcrV	A
1286	30407	0056-09	50	1	exp	full lcrV	A
1287	30178	0056-09	55	1	exp	full lcrV	A
1288	30014	0056-09	60	1	exp	full lcrV	A
1289	29951	0056-09	65	1	exp	full lcrV	A
1290	29857	0056-09	70	1	exp	full lcrV	A
1291	29665	0056-09	75	1	exp	full lcrV	A
1292	30037	0056-09	80	1	exp	full lcrV	A
1293	29659	0056-09	85	1	exp	full lcrV	A
1294	29755	0056-09	90	1	exp	full lcrV	A
1295	29800	0056-09	95	1	exp	full lcrV	A
1296	29782	0056-09	100	1	exp	full lcrV	A
1297	29752	0056-09	105	1	exp	full lcrV	A
1298	29776	0056-09	110	1	exp	full lcrV	A
1299	29841	0056-09	115	1	exp	full lcrV	A
1300	29715	0056-09	120	1	exp	full lcrV	A
1301	4913	0056-09	0	2	exp	full lcrV	A
1302	16858	0056-09	5	2	exp	full lcrV	A
1303	24080	0056-09	10	2	exp	full lcrV	A
1304	28201	0056-09	15	2	exp	full lcrV	A
1305	29905	0056-09	20	2	exp	full lcrV	A
1306	30347	0056-09	25	2	exp	full lcrV	A
1307	30368	0056-09	30	2	exp	full lcrV	A
1308	30026	0056-09	35	2	exp	full lcrV	A
1309	29655	0056-09	40	2	exp	full lcrV	A
1310	29773	0056-09	45	2	exp	full lcrV	A
1311	29283	0056-09	50	2	exp	full lcrV	A
1312	29073	0056-09	55	2	exp	full lcrV	A
1313	29093	0056-09	60	2	exp	full lcrV	A
1314	28927	0056-09	65	2	exp	full lcrV	A
1315	28827	0056-09	70	2	exp	full lcrV	A
1316	28497	0056-09	75	2	exp	full lcrV	A
1317	28740	0056-09	80	2	exp	full lcrV	A
1318	28658	0056-09	85	2	exp	full lcrV	A
1319	28636	0056-09	90	2	exp	full lcrV	A
1320	28542	0056-09	95	2	exp	full lcrV	A
1321	28687	0056-09	100	2	exp	full lcrV	A
1322	28684	0056-09	105	2	exp	full lcrV	A
1323	28763	0056-09	110	2	exp	full lcrV	A
1324	28659	0056-09	115	2	exp	full lcrV	A
1325	28822	0056-09	120	2	exp	full lcrV	A
1326	5143	0056-09	0	3	exp	full lcrV	A
1327	17303	0056-09	5	3	exp	full lcrV	A
1328	24588	0056-09	10	3	exp	full lcrV	A
1329	28722	0056-09	15	3	exp	full lcrV	A
1330	30414	0056-09	20	3	exp	full lcrV	A
1331	31027	0056-09	25	3	exp	full lcrV	A
1332	30742	0056-09	30	3	exp	full lcrV	A
1333	30605	0056-09	35	3	exp	full lcrV	A
1334	30356	0056-09	40	3	exp	full lcrV	A
1335	30317	0056-09	45	3	exp	full lcrV	A
1336	29975	0056-09	50	3	exp	full lcrV	A
1337	29907	0056-09	55	3	exp	full lcrV	A
1338	29684	0056-09	60	3	exp	full lcrV	A
1339	29595	0056-09	65	3	exp	full lcrV	A
1340	29477	0056-09	70	3	exp	full lcrV	A
1341	29631	0056-09	75	3	exp	full lcrV	A
1342	29457	0056-09	80	3	exp	full lcrV	A
1343	29489	0056-09	85	3	exp	full lcrV	A
1344	29561	0056-09	90	3	exp	full lcrV	A
1345	29479	0056-09	95	3	exp	full lcrV	A
1346	29489	0056-09	100	3	exp	full lcrV	A
1347	29597	0056-09	105	3	exp	full lcrV	A
1348	29405	0056-09	110	3	exp	full lcrV	A
1349	29558	0056-09	115	3	exp	full lcrV	A
1350	29739	0056-09	120	3	exp	full lcrV	A
1351	1907	0056-10	0	1	con	full lcrV	A
1352	1974	0056-10	5	1	con	full lcrV	A
1353	1971	0056-10	10	1	con	full lcrV	A
1354	2037	0056-10	15	1	con	full lcrV	A
1355	2093	0056-10	20	1	con	full lcrV	A
1356	2115	0056-10	25	1	con	full lcrV	A
1357	2162	0056-10	30	1	con	full lcrV	A
1358	2208	0056-10	35	1	con	full lcrV	A
1359	2154	0056-10	40	1	con	full lcrV	A
1360	2224	0056-10	45	1	con	full lcrV	A
1361	2243	0056-10	50	1	con	full lcrV	A
1362	2247	0056-10	55	1	con	full lcrV	A
1363	2243	0056-10	60	1	con	full lcrV	A
1364	2323	0056-10	65	1	con	full lcrV	A
1365	2287	0056-10	70	1	con	full lcrV	A
1366	2336	0056-10	75	1	con	full lcrV	A
1367	2342	0056-10	80	1	con	full lcrV	A
1368	2272	0056-10	85	1	con	full lcrV	A
1369	2284	0056-10	90	1	con	full lcrV	A
1370	2327	0056-10	95	1	con	full lcrV	A
1371	2370	0056-10	100	1	con	full lcrV	A
1372	2381	0056-10	105	1	con	full lcrV	A
1373	2414	0056-10	110	1	con	full lcrV	A
1374	2478	0056-10	115	1	con	full lcrV	A
1375	2468	0056-10	120	1	con	full lcrV	A
1376	1980	0056-10	0	2	con	full lcrV	A
1377	2013	0056-10	5	2	con	full lcrV	A
1378	1987	0056-10	10	2	con	full lcrV	A
1379	2042	0056-10	15	2	con	full lcrV	A
1380	2031	0056-10	20	2	con	full lcrV	A
1381	2125	0056-10	25	2	con	full lcrV	A
1382	2156	0056-10	30	2	con	full lcrV	A
1383	2129	0056-10	35	2	con	full lcrV	A
1384	2140	0056-10	40	2	con	full lcrV	A
1385	2169	0056-10	45	2	con	full lcrV	A
1386	2215	0056-10	50	2	con	full lcrV	A
1387	2234	0056-10	55	2	con	full lcrV	A
1388	2184	0056-10	60	2	con	full lcrV	A
1389	2173	0056-10	65	2	con	full lcrV	A
1390	2212	0056-10	70	2	con	full lcrV	A
1391	2182	0056-10	75	2	con	full lcrV	A
1392	2137	0056-10	80	2	con	full lcrV	A
1393	2130	0056-10	85	2	con	full lcrV	A
1394	2150	0056-10	90	2	con	full lcrV	A
1395	2196	0056-10	95	2	con	full lcrV	A
1396	2236	0056-10	100	2	con	full lcrV	A
1397	2258	0056-10	105	2	con	full lcrV	A
1398	2325	0056-10	110	2	con	full lcrV	A
1399	2320	0056-10	115	2	con	full lcrV	A
1400	2357	0056-10	120	2	con	full lcrV	A
1401	1903	0056-10	0	3	con	full lcrV	A
1402	1934	0056-10	5	3	con	full lcrV	A
1403	1938	0056-10	10	3	con	full lcrV	A
1404	1990	0056-10	15	3	con	full lcrV	A
1405	2031	0056-10	20	3	con	full lcrV	A
1406	2087	0056-10	25	3	con	full lcrV	A
1407	2075	0056-10	30	3	con	full lcrV	A
1408	2094	0056-10	35	3	con	full lcrV	A
1409	2144	0056-10	40	3	con	full lcrV	A
1410	2165	0056-10	45	3	con	full lcrV	A
1411	2157	0056-10	50	3	con	full lcrV	A
1412	2170	0056-10	55	3	con	full lcrV	A
1413	2130	0056-10	60	3	con	full lcrV	A
1414	2088	0056-10	65	3	con	full lcrV	A
1415	2139	0056-10	70	3	con	full lcrV	A
1416	2089	0056-10	75	3	con	full lcrV	A
1417	2024	0056-10	80	3	con	full lcrV	A
1418	2081	0056-10	85	3	con	full lcrV	A
1419	2082	0056-10	90	3	con	full lcrV	A
1420	2079	0056-10	95	3	con	full lcrV	A
1421	2146	0056-10	100	3	con	full lcrV	A
1422	2227	0056-10	105	3	con	full lcrV	A
1423	2265	0056-10	110	3	con	full lcrV	A
1424	2286	0056-10	115	3	con	full lcrV	A
1425	2270	0056-10	120	3	con	full lcrV	A
1426	3510	0056-10	0	1	exp	full lcrV	A
1427	12615	0056-10	5	1	exp	full lcrV	A
1428	21080	0056-10	10	1	exp	full lcrV	A
1429	25928	0056-10	15	1	exp	full lcrV	A
1430	28409	0056-10	20	1	exp	full lcrV	A
1431	29623	0056-10	25	1	exp	full lcrV	A
1432	30053	0056-10	30	1	exp	full lcrV	A
1433	30425	0056-10	35	1	exp	full lcrV	A
1434	30174	0056-10	40	1	exp	full lcrV	A
1435	29903	0056-10	45	1	exp	full lcrV	A
1436	29598	0056-10	50	1	exp	full lcrV	A
1437	29393	0056-10	55	1	exp	full lcrV	A
1438	29328	0056-10	60	1	exp	full lcrV	A
1439	29189	0056-10	65	1	exp	full lcrV	A
1440	29065	0056-10	70	1	exp	full lcrV	A
1441	29113	0056-10	75	1	exp	full lcrV	A
1442	28809	0056-10	80	1	exp	full lcrV	A
1443	28608	0056-10	85	1	exp	full lcrV	A
1444	28822	0056-10	90	1	exp	full lcrV	A
1445	28783	0056-10	95	1	exp	full lcrV	A
1446	28863	0056-10	100	1	exp	full lcrV	A
1447	29153	0056-10	105	1	exp	full lcrV	A
1448	29002	0056-10	110	1	exp	full lcrV	A
1449	29190	0056-10	115	1	exp	full lcrV	A
1450	29053	0056-10	120	1	exp	full lcrV	A
1451	3753	0056-10	0	2	exp	full lcrV	A
1452	13281	0056-10	5	2	exp	full lcrV	A
1453	21601	0056-10	10	2	exp	full lcrV	A
1454	26343	0056-10	15	2	exp	full lcrV	A
1455	28773	0056-10	20	2	exp	full lcrV	A
1456	29785	0056-10	25	2	exp	full lcrV	A
1457	30168	0056-10	30	2	exp	full lcrV	A
1458	30051	0056-10	35	2	exp	full lcrV	A
1459	30152	0056-10	40	2	exp	full lcrV	A
1460	30007	0056-10	45	2	exp	full lcrV	A
1461	29784	0056-10	50	2	exp	full lcrV	A
1462	29574	0056-10	55	2	exp	full lcrV	A
1463	29448	0056-10	60	2	exp	full lcrV	A
1464	29490	0056-10	65	2	exp	full lcrV	A
1465	29100	0056-10	70	2	exp	full lcrV	A
1466	29214	0056-10	75	2	exp	full lcrV	A
1467	29267	0056-10	80	2	exp	full lcrV	A
1468	29189	0056-10	85	2	exp	full lcrV	A
1469	29224	0056-10	90	2	exp	full lcrV	A
1470	29069	0056-10	95	2	exp	full lcrV	A
1471	29334	0056-10	100	2	exp	full lcrV	A
1472	29384	0056-10	105	2	exp	full lcrV	A
1473	29244	0056-10	110	2	exp	full lcrV	A
1474	29316	0056-10	115	2	exp	full lcrV	A
1475	29388	0056-10	120	2	exp	full lcrV	A
1476	3477	0056-10	0	3	exp	full lcrV	A
1477	12309	0056-10	5	3	exp	full lcrV	A
1478	20711	0056-10	10	3	exp	full lcrV	A
1479	25498	0056-10	15	3	exp	full lcrV	A
1480	28402	0056-10	20	3	exp	full lcrV	A
1481	29562	0056-10	25	3	exp	full lcrV	A
1482	30185	0056-10	30	3	exp	full lcrV	A
1483	30045	0056-10	35	3	exp	full lcrV	A
1484	30144	0056-10	40	3	exp	full lcrV	A
1485	29938	0056-10	45	3	exp	full lcrV	A
1486	29849	0056-10	50	3	exp	full lcrV	A
1487	29603	0056-10	55	3	exp	full lcrV	A
1488	29753	0056-10	60	3	exp	full lcrV	A
1489	29485	0056-10	65	3	exp	full lcrV	A
1490	29424	0056-10	70	3	exp	full lcrV	A
1491	29610	0056-10	75	3	exp	full lcrV	A
1492	29175	0056-10	80	3	exp	full lcrV	A
1493	29135	0056-10	85	3	exp	full lcrV	A
1494	29112	0056-10	90	3	exp	full lcrV	A
1495	29206	0056-10	95	3	exp	full lcrV	A
1496	29286	0056-10	100	3	exp	full lcrV	A
1497	29213	0056-10	105	3	exp	full lcrV	A
1498	29202	0056-10	110	3	exp	full lcrV	A
1499	29278	0056-10	115	3	exp	full lcrV	A
1500	29252	0056-10	120	3	exp	full lcrV	A
1501	1902	0056-11	0	1	con	full lcrV	A
1502	2242	0056-11	5	1	con	full lcrV	A
1503	2930	0056-11	10	1	con	full lcrV	A
1504	3710	0056-11	15	1	con	full lcrV	A
1505	4337	0056-11	20	1	con	full lcrV	A
1506	4721	0056-11	25	1	con	full lcrV	A
1507	5100	0056-11	30	1	con	full lcrV	A
1508	5340	0056-11	35	1	con	full lcrV	A
1509	5503	0056-11	40	1	con	full lcrV	A
1510	5626	0056-11	45	1	con	full lcrV	A
1511	5697	0056-11	50	1	con	full lcrV	A
1512	5907	0056-11	55	1	con	full lcrV	A
1513	5965	0056-11	60	1	con	full lcrV	A
1514	6019	0056-11	65	1	con	full lcrV	A
1515	6076	0056-11	70	1	con	full lcrV	A
1516	6240	0056-11	75	1	con	full lcrV	A
1517	6226	0056-11	80	1	con	full lcrV	A
1518	6328	0056-11	85	1	con	full lcrV	A
1519	6370	0056-11	90	1	con	full lcrV	A
1520	6434	0056-11	95	1	con	full lcrV	A
1521	6549	0056-11	100	1	con	full lcrV	A
1522	6585	0056-11	105	1	con	full lcrV	A
1523	6673	0056-11	110	1	con	full lcrV	A
1524	6759	0056-11	115	1	con	full lcrV	A
1525	6879	0056-11	120	1	con	full lcrV	A
1526	1906	0056-11	0	2	con	full lcrV	A
1527	2140	0056-11	5	2	con	full lcrV	A
1528	2608	0056-11	10	2	con	full lcrV	A
1529	3146	0056-11	15	2	con	full lcrV	A
1530	3680	0056-11	20	2	con	full lcrV	A
1531	3953	0056-11	25	2	con	full lcrV	A
1532	4159	0056-11	30	2	con	full lcrV	A
1533	4352	0056-11	35	2	con	full lcrV	A
1534	4506	0056-11	40	2	con	full lcrV	A
1535	4552	0056-11	45	2	con	full lcrV	A
1536	4668	0056-11	50	2	con	full lcrV	A
1537	4712	0056-11	55	2	con	full lcrV	A
1538	4697	0056-11	60	2	con	full lcrV	A
1539	4810	0056-11	65	2	con	full lcrV	A
1540	4798	0056-11	70	2	con	full lcrV	A
1541	4839	0056-11	75	2	con	full lcrV	A
1542	4868	0056-11	80	2	con	full lcrV	A
1543	4951	0056-11	85	2	con	full lcrV	A
1544	5058	0056-11	90	2	con	full lcrV	A
1545	5027	0056-11	95	2	con	full lcrV	A
1546	5163	0056-11	100	2	con	full lcrV	A
1547	5182	0056-11	105	2	con	full lcrV	A
1548	5231	0056-11	110	2	con	full lcrV	A
1549	5350	0056-11	115	2	con	full lcrV	A
1550	5323	0056-11	120	2	con	full lcrV	A
1551	1848	0056-11	0	3	con	full lcrV	A
1552	2055	0056-11	5	3	con	full lcrV	A
1553	2529	0056-11	10	3	con	full lcrV	A
1554	2992	0056-11	15	3	con	full lcrV	A
1555	3447	0056-11	20	3	con	full lcrV	A
1556	3756	0056-11	25	3	con	full lcrV	A
1557	4035	0056-11	30	3	con	full lcrV	A
1558	4160	0056-11	35	3	con	full lcrV	A
1559	4188	0056-11	40	3	con	full lcrV	A
1560	4338	0056-11	45	3	con	full lcrV	A
1561	4340	0056-11	50	3	con	full lcrV	A
1562	4418	0056-11	55	3	con	full lcrV	A
1563	4446	0056-11	60	3	con	full lcrV	A
1564	4462	0056-11	65	3	con	full lcrV	A
1565	4544	0056-11	70	3	con	full lcrV	A
1566	4528	0056-11	75	3	con	full lcrV	A
1567	4677	0056-11	80	3	con	full lcrV	A
1568	4685	0056-11	85	3	con	full lcrV	A
1569	4765	0056-11	90	3	con	full lcrV	A
1570	4810	0056-11	95	3	con	full lcrV	A
1571	4833	0056-11	100	3	con	full lcrV	A
1572	4940	0056-11	105	3	con	full lcrV	A
1573	5003	0056-11	110	3	con	full lcrV	A
1574	5006	0056-11	115	3	con	full lcrV	A
1575	5028	0056-11	120	3	con	full lcrV	A
1576	2835	0056-11	0	1	exp	full lcrV	A
1577	10397	0056-11	5	1	exp	full lcrV	A
1578	20549	0056-11	10	1	exp	full lcrV	A
1579	26369	0056-11	15	1	exp	full lcrV	A
1580	28836	0056-11	20	1	exp	full lcrV	A
1581	29795	0056-11	25	1	exp	full lcrV	A
1582	30231	0056-11	30	1	exp	full lcrV	A
1583	29999	0056-11	35	1	exp	full lcrV	A
1584	29901	0056-11	40	1	exp	full lcrV	A
1585	29680	0056-11	45	1	exp	full lcrV	A
1586	29693	0056-11	50	1	exp	full lcrV	A
1587	29669	0056-11	55	1	exp	full lcrV	A
1588	29490	0056-11	60	1	exp	full lcrV	A
1589	29395	0056-11	65	1	exp	full lcrV	A
1590	29167	0056-11	70	1	exp	full lcrV	A
1591	29243	0056-11	75	1	exp	full lcrV	A
1592	29070	0056-11	80	1	exp	full lcrV	A
1593	29352	0056-11	85	1	exp	full lcrV	A
1594	29189	0056-11	90	1	exp	full lcrV	A
1595	29125	0056-11	95	1	exp	full lcrV	A
1596	29188	0056-11	100	1	exp	full lcrV	A
1597	29145	0056-11	105	1	exp	full lcrV	A
1598	29103	0056-11	110	1	exp	full lcrV	A
1599	29015	0056-11	115	1	exp	full lcrV	A
1600	29223	0056-11	120	1	exp	full lcrV	A
1601	2981	0056-11	0	2	exp	full lcrV	A
1602	10935	0056-11	5	2	exp	full lcrV	A
1603	20387	0056-11	10	2	exp	full lcrV	A
1604	25610	0056-11	15	2	exp	full lcrV	A
1605	28143	0056-11	20	2	exp	full lcrV	A
1606	28960	0056-11	25	2	exp	full lcrV	A
1607	29532	0056-11	30	2	exp	full lcrV	A
1608	29428	0056-11	35	2	exp	full lcrV	A
1609	29428	0056-11	40	2	exp	full lcrV	A
1610	29392	0056-11	45	2	exp	full lcrV	A
1611	29064	0056-11	50	2	exp	full lcrV	A
1612	29179	0056-11	55	2	exp	full lcrV	A
1613	29175	0056-11	60	2	exp	full lcrV	A
1614	28989	0056-11	65	2	exp	full lcrV	A
1615	29204	0056-11	70	2	exp	full lcrV	A
1616	28906	0056-11	75	2	exp	full lcrV	A
1617	28981	0056-11	80	2	exp	full lcrV	A
1618	28868	0056-11	85	2	exp	full lcrV	A
1619	28943	0056-11	90	2	exp	full lcrV	A
1620	29044	0056-11	95	2	exp	full lcrV	A
1621	28912	0056-11	100	2	exp	full lcrV	A
1622	29065	0056-11	105	2	exp	full lcrV	A
1623	29146	0056-11	110	2	exp	full lcrV	A
1624	29029	0056-11	115	2	exp	full lcrV	A
1625	28951	0056-11	120	2	exp	full lcrV	A
1626	3176	0056-11	0	3	exp	full lcrV	A
1627	11854	0056-11	5	3	exp	full lcrV	A
1628	21465	0056-11	10	3	exp	full lcrV	A
1629	26485	0056-11	15	3	exp	full lcrV	A
1630	28720	0056-11	20	3	exp	full lcrV	A
1631	29769	0056-11	25	3	exp	full lcrV	A
1632	29835	0056-11	30	3	exp	full lcrV	A
1633	29945	0056-11	35	3	exp	full lcrV	A
1634	29693	0056-11	40	3	exp	full lcrV	A
1635	29444	0056-11	45	3	exp	full lcrV	A
1636	29603	0056-11	50	3	exp	full lcrV	A
1637	29393	0056-11	55	3	exp	full lcrV	A
1638	29217	0056-11	60	3	exp	full lcrV	A
1639	29255	0056-11	65	3	exp	full lcrV	A
1640	29194	0056-11	70	3	exp	full lcrV	A
1641	29078	0056-11	75	3	exp	full lcrV	A
1642	28805	0056-11	80	3	exp	full lcrV	A
1643	28855	0056-11	85	3	exp	full lcrV	A
1644	29038	0056-11	90	3	exp	full lcrV	A
1645	28934	0056-11	95	3	exp	full lcrV	A
1646	28544	0056-11	100	3	exp	full lcrV	A
1647	28718	0056-11	105	3	exp	full lcrV	A
1648	28646	0056-11	110	3	exp	full lcrV	A
1649	28620	0056-11	115	3	exp	full lcrV	A
1650	28617	0056-11	120	3	exp	full lcrV	A
1651	1676	0056-12	0	1	con	full lcrV	A
1652	1729	0056-12	5	1	con	full lcrV	A
1653	1813	0056-12	10	1	con	full lcrV	A
1654	1871	0056-12	15	1	con	full lcrV	A
1655	1977	0056-12	20	1	con	full lcrV	A
1656	2031	0056-12	25	1	con	full lcrV	A
1657	2040	0056-12	30	1	con	full lcrV	A
1658	2058	0056-12	35	1	con	full lcrV	A
1659	2095	0056-12	40	1	con	full lcrV	A
1660	2096	0056-12	45	1	con	full lcrV	A
1661	2150	0056-12	50	1	con	full lcrV	A
1662	2172	0056-12	55	1	con	full lcrV	A
1663	2170	0056-12	60	1	con	full lcrV	A
1664	2182	0056-12	65	1	con	full lcrV	A
1665	2202	0056-12	70	1	con	full lcrV	A
1666	2251	0056-12	75	1	con	full lcrV	A
1667	2245	0056-12	80	1	con	full lcrV	A
1668	2256	0056-12	85	1	con	full lcrV	A
1669	2211	0056-12	90	1	con	full lcrV	A
1670	2225	0056-12	95	1	con	full lcrV	A
1671	2215	0056-12	100	1	con	full lcrV	A
1672	2279	0056-12	105	1	con	full lcrV	A
1673	2286	0056-12	110	1	con	full lcrV	A
1674	2309	0056-12	115	1	con	full lcrV	A
1675	2307	0056-12	120	1	con	full lcrV	A
1676	1650	0056-12	0	2	con	full lcrV	A
1677	1718	0056-12	5	2	con	full lcrV	A
1678	1842	0056-12	10	2	con	full lcrV	A
1679	1888	0056-12	15	2	con	full lcrV	A
1680	1955	0056-12	20	2	con	full lcrV	A
1681	2036	0056-12	25	2	con	full lcrV	A
1682	2042	0056-12	30	2	con	full lcrV	A
1683	2063	0056-12	35	2	con	full lcrV	A
1684	2080	0056-12	40	2	con	full lcrV	A
1685	2108	0056-12	45	2	con	full lcrV	A
1686	2079	0056-12	50	2	con	full lcrV	A
1687	2112	0056-12	55	2	con	full lcrV	A
1688	2102	0056-12	60	2	con	full lcrV	A
1689	2121	0056-12	65	2	con	full lcrV	A
1690	2127	0056-12	70	2	con	full lcrV	A
1691	2145	0056-12	75	2	con	full lcrV	A
1692	2111	0056-12	80	2	con	full lcrV	A
1693	2096	0056-12	85	2	con	full lcrV	A
1694	2172	0056-12	90	2	con	full lcrV	A
1695	2173	0056-12	95	2	con	full lcrV	A
1696	2189	0056-12	100	2	con	full lcrV	A
1697	2204	0056-12	105	2	con	full lcrV	A
1698	2257	0056-12	110	2	con	full lcrV	A
1699	2281	0056-12	115	2	con	full lcrV	A
1700	2271	0056-12	120	2	con	full lcrV	A
1701	1670	0056-12	0	3	con	full lcrV	A
1702	1709	0056-12	5	3	con	full lcrV	A
1703	1713	0056-12	10	3	con	full lcrV	A
1704	1826	0056-12	15	3	con	full lcrV	A
1705	1877	0056-12	20	3	con	full lcrV	A
1706	1930	0056-12	25	3	con	full lcrV	A
1707	1971	0056-12	30	3	con	full lcrV	A
1708	1989	0056-12	35	3	con	full lcrV	A
1709	2010	0056-12	40	3	con	full lcrV	A
1710	2012	0056-12	45	3	con	full lcrV	A
1711	2031	0056-12	50	3	con	full lcrV	A
1712	2042	0056-12	55	3	con	full lcrV	A
1713	1990	0056-12	60	3	con	full lcrV	A
1714	2023	0056-12	65	3	con	full lcrV	A
1715	1991	0056-12	70	3	con	full lcrV	A
1716	1967	0056-12	75	3	con	full lcrV	A
1717	1978	0056-12	80	3	con	full lcrV	A
1718	1994	0056-12	85	3	con	full lcrV	A
1719	2001	0056-12	90	3	con	full lcrV	A
1720	2059	0056-12	95	3	con	full lcrV	A
1721	2100	0056-12	100	3	con	full lcrV	A
1722	2106	0056-12	105	3	con	full lcrV	A
1723	2184	0056-12	110	3	con	full lcrV	A
1724	2171	0056-12	115	3	con	full lcrV	A
1725	2212	0056-12	120	3	con	full lcrV	A
1726	2754	0056-12	0	1	exp	full lcrV	A
1727	10283	0056-12	5	1	exp	full lcrV	A
1728	18741	0056-12	10	1	exp	full lcrV	A
1729	24011	0056-12	15	1	exp	full lcrV	A
1730	27138	0056-12	20	1	exp	full lcrV	A
1731	28938	0056-12	25	1	exp	full lcrV	A
1732	29591	0056-12	30	1	exp	full lcrV	A
1733	29867	0056-12	35	1	exp	full lcrV	A
1734	29887	0056-12	40	1	exp	full lcrV	A
1735	29820	0056-12	45	1	exp	full lcrV	A
1736	29705	0056-12	50	1	exp	full lcrV	A
1737	29480	0056-12	55	1	exp	full lcrV	A
1738	29542	0056-12	60	1	exp	full lcrV	A
1739	29214	0056-12	65	1	exp	full lcrV	A
1740	29314	0056-12	70	1	exp	full lcrV	A
1741	29398	0056-12	75	1	exp	full lcrV	A
1742	29133	0056-12	80	1	exp	full lcrV	A
1743	29262	0056-12	85	1	exp	full lcrV	A
1744	29229	0056-12	90	1	exp	full lcrV	A
1745	29258	0056-12	95	1	exp	full lcrV	A
1746	29342	0056-12	100	1	exp	full lcrV	A
1747	29266	0056-12	105	1	exp	full lcrV	A
1748	29539	0056-12	110	1	exp	full lcrV	A
1749	29442	0056-12	115	1	exp	full lcrV	A
1750	29642	0056-12	120	1	exp	full lcrV	A
1751	2574	0056-12	0	2	exp	full lcrV	A
1752	10390	0056-12	5	2	exp	full lcrV	A
1753	18976	0056-12	10	2	exp	full lcrV	A
1754	24426	0056-12	15	2	exp	full lcrV	A
1755	27388	0056-12	20	2	exp	full lcrV	A
1756	28796	0056-12	25	2	exp	full lcrV	A
1757	29325	0056-12	30	2	exp	full lcrV	A
1758	29614	0056-12	35	2	exp	full lcrV	A
1759	29621	0056-12	40	2	exp	full lcrV	A
1760	29495	0056-12	45	2	exp	full lcrV	A
1761	29406	0056-12	50	2	exp	full lcrV	A
1762	29381	0056-12	55	2	exp	full lcrV	A
1763	29361	0056-12	60	2	exp	full lcrV	A
1764	29187	0056-12	65	2	exp	full lcrV	A
1765	29338	0056-12	70	2	exp	full lcrV	A
1766	29078	0056-12	75	2	exp	full lcrV	A
1767	29030	0056-12	80	2	exp	full lcrV	A
1768	29034	0056-12	85	2	exp	full lcrV	A
1769	29073	0056-12	90	2	exp	full lcrV	A
1770	28963	0056-12	95	2	exp	full lcrV	A
1771	29157	0056-12	100	2	exp	full lcrV	A
1772	29143	0056-12	105	2	exp	full lcrV	A
1773	29182	0056-12	110	2	exp	full lcrV	A
1774	29165	0056-12	115	2	exp	full lcrV	A
1775	29152	0056-12	120	2	exp	full lcrV	A
1776	2543	0056-12	0	3	exp	full lcrV	A
1777	9418	0056-12	5	3	exp	full lcrV	A
1778	17919	0056-12	10	3	exp	full lcrV	A
1779	23251	0056-12	15	3	exp	full lcrV	A
1780	26049	0056-12	20	3	exp	full lcrV	A
1781	27527	0056-12	25	3	exp	full lcrV	A
1782	28071	0056-12	30	3	exp	full lcrV	A
1783	28434	0056-12	35	3	exp	full lcrV	A
1784	28497	0056-12	40	3	exp	full lcrV	A
1785	28817	0056-12	45	3	exp	full lcrV	A
1786	28619	0056-12	50	3	exp	full lcrV	A
1787	28713	0056-12	55	3	exp	full lcrV	A
1788	28633	0056-12	60	3	exp	full lcrV	A
1789	28715	0056-12	65	3	exp	full lcrV	A
1790	28677	0056-12	70	3	exp	full lcrV	A
1791	28793	0056-12	75	3	exp	full lcrV	A
1792	28628	0056-12	80	3	exp	full lcrV	A
1793	28566	0056-12	85	3	exp	full lcrV	A
1794	28620	0056-12	90	3	exp	full lcrV	A
1795	28451	0056-12	95	3	exp	full lcrV	A
1796	28697	0056-12	100	3	exp	full lcrV	A
1797	28768	0056-12	105	3	exp	full lcrV	A
1798	28802	0056-12	110	3	exp	full lcrV	A
1799	28715	0056-12	115	3	exp	full lcrV	A
1800	28868	0056-12	120	3	exp	full lcrV	A
1801	1935	0056-13	0	1	con	full lcrV	A
1802	1938	0056-13	5	1	con	full lcrV	A
1803	1968	0056-13	10	1	con	full lcrV	A
1804	2083	0056-13	15	1	con	full lcrV	A
1805	2120	0056-13	20	1	con	full lcrV	A
1806	2144	0056-13	25	1	con	full lcrV	A
1807	2181	0056-13	30	1	con	full lcrV	A
1808	2219	0056-13	35	1	con	full lcrV	A
1809	2250	0056-13	40	1	con	full lcrV	A
1810	2276	0056-13	45	1	con	full lcrV	A
1811	2340	0056-13	50	1	con	full lcrV	A
1812	2285	0056-13	55	1	con	full lcrV	A
1813	2362	0056-13	60	1	con	full lcrV	A
1814	2340	0056-13	65	1	con	full lcrV	A
1815	2348	0056-13	70	1	con	full lcrV	A
1816	2355	0056-13	75	1	con	full lcrV	A
1817	2391	0056-13	80	1	con	full lcrV	A
1818	2499	0056-13	85	1	con	full lcrV	A
1819	2448	0056-13	90	1	con	full lcrV	A
1820	2458	0056-13	95	1	con	full lcrV	A
1821	2472	0056-13	100	1	con	full lcrV	A
1822	2507	0056-13	105	1	con	full lcrV	A
1823	2555	0056-13	110	1	con	full lcrV	A
1824	2614	0056-13	115	1	con	full lcrV	A
1825	2588	0056-13	120	1	con	full lcrV	A
1826	1793	0056-13	0	2	con	full lcrV	A
1827	1887	0056-13	5	2	con	full lcrV	A
1828	1906	0056-13	10	2	con	full lcrV	A
1829	1932	0056-13	15	2	con	full lcrV	A
1830	1962	0056-13	20	2	con	full lcrV	A
1831	2024	0056-13	25	2	con	full lcrV	A
1832	2047	0056-13	30	2	con	full lcrV	A
1833	2024	0056-13	35	2	con	full lcrV	A
1834	2069	0056-13	40	2	con	full lcrV	A
1835	2069	0056-13	45	2	con	full lcrV	A
1836	2093	0056-13	50	2	con	full lcrV	A
1837	2036	0056-13	55	2	con	full lcrV	A
1838	2083	0056-13	60	2	con	full lcrV	A
1839	2057	0056-13	65	2	con	full lcrV	A
1840	2050	0056-13	70	2	con	full lcrV	A
1841	2056	0056-13	75	2	con	full lcrV	A
1842	2090	0056-13	80	2	con	full lcrV	A
1843	2095	0056-13	85	2	con	full lcrV	A
1844	2089	0056-13	90	2	con	full lcrV	A
1845	2075	0056-13	95	2	con	full lcrV	A
1846	2086	0056-13	100	2	con	full lcrV	A
1847	2146	0056-13	105	2	con	full lcrV	A
1848	2170	0056-13	110	2	con	full lcrV	A
1849	2172	0056-13	115	2	con	full lcrV	A
1850	2164	0056-13	120	2	con	full lcrV	A
1851	1812	0056-13	0	3	con	full lcrV	A
1852	1914	0056-13	5	3	con	full lcrV	A
1853	1908	0056-13	10	3	con	full lcrV	A
1854	1974	0056-13	15	3	con	full lcrV	A
1855	2027	0056-13	20	3	con	full lcrV	A
1856	1999	0056-13	25	3	con	full lcrV	A
1857	2090	0056-13	30	3	con	full lcrV	A
1858	2070	0056-13	35	3	con	full lcrV	A
1859	2043	0056-13	40	3	con	full lcrV	A
1860	2071	0056-13	45	3	con	full lcrV	A
1861	2047	0056-13	50	3	con	full lcrV	A
1862	2047	0056-13	55	3	con	full lcrV	A
1863	1983	0056-13	60	3	con	full lcrV	A
1864	1980	0056-13	65	3	con	full lcrV	A
1865	2089	0056-13	70	3	con	full lcrV	A
1866	2060	0056-13	75	3	con	full lcrV	A
1867	2105	0056-13	80	3	con	full lcrV	A
1868	2128	0056-13	85	3	con	full lcrV	A
1869	2139	0056-13	90	3	con	full lcrV	A
1870	2135	0056-13	95	3	con	full lcrV	A
1871	2144	0056-13	100	3	con	full lcrV	A
1872	2199	0056-13	105	3	con	full lcrV	A
1873	2230	0056-13	110	3	con	full lcrV	A
1874	2270	0056-13	115	3	con	full lcrV	A
1875	2224	0056-13	120	3	con	full lcrV	A
1876	3849	0056-13	0	1	exp	full lcrV	A
1877	14018	0056-13	5	1	exp	full lcrV	A
1878	22748	0056-13	10	1	exp	full lcrV	A
1879	27620	0056-13	15	1	exp	full lcrV	A
1880	29915	0056-13	20	1	exp	full lcrV	A
1881	30805	0056-13	25	1	exp	full lcrV	A
1882	30987	0056-13	30	1	exp	full lcrV	A
1883	30814	0056-13	35	1	exp	full lcrV	A
1884	30700	0056-13	40	1	exp	full lcrV	A
1885	30451	0056-13	45	1	exp	full lcrV	A
1886	30026	0056-13	50	1	exp	full lcrV	A
1887	29697	0056-13	55	1	exp	full lcrV	A
1888	29783	0056-13	60	1	exp	full lcrV	A
1889	29360	0056-13	65	1	exp	full lcrV	A
1890	29623	0056-13	70	1	exp	full lcrV	A
1891	29804	0056-13	75	1	exp	full lcrV	A
1892	29692	0056-13	80	1	exp	full lcrV	A
1893	29858	0056-13	85	1	exp	full lcrV	A
1894	29916	0056-13	90	1	exp	full lcrV	A
1895	29608	0056-13	95	1	exp	full lcrV	A
1896	29587	0056-13	100	1	exp	full lcrV	A
1897	29745	0056-13	105	1	exp	full lcrV	A
1898	29687	0056-13	110	1	exp	full lcrV	A
1899	29519	0056-13	115	1	exp	full lcrV	A
1900	29693	0056-13	120	1	exp	full lcrV	A
1901	3623	0056-13	0	2	exp	full lcrV	A
1902	13305	0056-13	5	2	exp	full lcrV	A
1903	21881	0056-13	10	2	exp	full lcrV	A
1904	26720	0056-13	15	2	exp	full lcrV	A
1905	29175	0056-13	20	2	exp	full lcrV	A
1906	30127	0056-13	25	2	exp	full lcrV	A
1907	30285	0056-13	30	2	exp	full lcrV	A
1908	30286	0056-13	35	2	exp	full lcrV	A
1909	29961	0056-13	40	2	exp	full lcrV	A
1910	29643	0056-13	45	2	exp	full lcrV	A
1911	29437	0056-13	50	2	exp	full lcrV	A
1912	29285	0056-13	55	2	exp	full lcrV	A
1913	29049	0056-13	60	2	exp	full lcrV	A
1914	29018	0056-13	65	2	exp	full lcrV	A
1915	29017	0056-13	70	2	exp	full lcrV	A
1916	28998	0056-13	75	2	exp	full lcrV	A
1917	29082	0056-13	80	2	exp	full lcrV	A
1918	28787	0056-13	85	2	exp	full lcrV	A
1919	28777	0056-13	90	2	exp	full lcrV	A
1920	28670	0056-13	95	2	exp	full lcrV	A
1921	29024	0056-13	100	2	exp	full lcrV	A
1922	28769	0056-13	105	2	exp	full lcrV	A
1923	28836	0056-13	110	2	exp	full lcrV	A
1924	28696	0056-13	115	2	exp	full lcrV	A
1925	28937	0056-13	120	2	exp	full lcrV	A
1926	3877	0056-13	0	3	exp	full lcrV	A
1927	14069	0056-13	5	3	exp	full lcrV	A
1928	22276	0056-13	10	3	exp	full lcrV	A
1929	26804	0056-13	15	3	exp	full lcrV	A
1930	29208	0056-13	20	3	exp	full lcrV	A
1931	30103	0056-13	25	3	exp	full lcrV	A
1932	30253	0056-13	30	3	exp	full lcrV	A
1933	30335	0056-13	35	3	exp	full lcrV	A
1934	30296	0056-13	40	3	exp	full lcrV	A
1935	29865	0056-13	45	3	exp	full lcrV	A
1936	29633	0056-13	50	3	exp	full lcrV	A
1937	29672	0056-13	55	3	exp	full lcrV	A
1938	29648	0056-13	60	3	exp	full lcrV	A
1939	29566	0056-13	65	3	exp	full lcrV	A
1940	29313	0056-13	70	3	exp	full lcrV	A
1941	29333	0056-13	75	3	exp	full lcrV	A
1942	29135	0056-13	80	3	exp	full lcrV	A
1943	29151	0056-13	85	3	exp	full lcrV	A
1944	28949	0056-13	90	3	exp	full lcrV	A
1945	29029	0056-13	95	3	exp	full lcrV	A
1946	29249	0056-13	100	3	exp	full lcrV	A
1947	29201	0056-13	105	3	exp	full lcrV	A
1948	29375	0056-13	110	3	exp	full lcrV	A
1949	29057	0056-13	115	3	exp	full lcrV	A
1950	29289	0056-13	120	3	exp	full lcrV	A
1951	1934	0056-14	0	1	con	full lcrV	A
1952	1955	0056-14	5	1	con	full lcrV	A
1953	1879	0056-14	10	1	con	full lcrV	A
1954	1841	0056-14	15	1	con	full lcrV	A
1955	1859	0056-14	20	1	con	full lcrV	A
1956	1861	0056-14	25	1	con	full lcrV	A
1957	1822	0056-14	30	1	con	full lcrV	A
1958	1805	0056-14	35	1	con	full lcrV	A
1959	1796	0056-14	40	1	con	full lcrV	A
1960	1782	0056-14	45	1	con	full lcrV	A
1961	1837	0056-14	50	1	con	full lcrV	A
1962	1738	0056-14	55	1	con	full lcrV	A
1963	1809	0056-14	60	1	con	full lcrV	A
1964	1770	0056-14	65	1	con	full lcrV	A
1965	1729	0056-14	70	1	con	full lcrV	A
1966	1772	0056-14	75	1	con	full lcrV	A
1967	1752	0056-14	80	1	con	full lcrV	A
1968	1786	0056-14	85	1	con	full lcrV	A
1969	1750	0056-14	90	1	con	full lcrV	A
1970	1785	0056-14	95	1	con	full lcrV	A
1971	1750	0056-14	100	1	con	full lcrV	A
1972	1748	0056-14	105	1	con	full lcrV	A
1973	1746	0056-14	110	1	con	full lcrV	A
1974	1822	0056-14	115	1	con	full lcrV	A
1975	1827	0056-14	120	1	con	full lcrV	A
1976	1934	0056-14	0	2	con	full lcrV	A
1977	1932	0056-14	5	2	con	full lcrV	A
1978	1835	0056-14	10	2	con	full lcrV	A
1979	1856	0056-14	15	2	con	full lcrV	A
1980	1804	0056-14	20	2	con	full lcrV	A
1981	1838	0056-14	25	2	con	full lcrV	A
1982	1824	0056-14	30	2	con	full lcrV	A
1983	1801	0056-14	35	2	con	full lcrV	A
1984	1805	0056-14	40	2	con	full lcrV	A
1985	1778	0056-14	45	2	con	full lcrV	A
1986	1798	0056-14	50	2	con	full lcrV	A
1987	1761	0056-14	55	2	con	full lcrV	A
1988	1850	0056-14	60	2	con	full lcrV	A
1989	1789	0056-14	65	2	con	full lcrV	A
1990	1763	0056-14	70	2	con	full lcrV	A
1991	1768	0056-14	75	2	con	full lcrV	A
1992	1774	0056-14	80	2	con	full lcrV	A
1993	1707	0056-14	85	2	con	full lcrV	A
1994	1684	0056-14	90	2	con	full lcrV	A
1995	1666	0056-14	95	2	con	full lcrV	A
1996	1652	0056-14	100	2	con	full lcrV	A
1997	1667	0056-14	105	2	con	full lcrV	A
1998	1720	0056-14	110	2	con	full lcrV	A
1999	1767	0056-14	115	2	con	full lcrV	A
[truncated: 63,101 more rows]
