# Supplementary material for: Large scale screening of CRISPR guide RNAs using an optimized high throughput robotics system
Source: Sci Rep. 2022 Aug 17;12:13953. doi: 10.1038/s41598-022-17474-8 (PMC9385653; doi:10.1038/s41598-022-17474-8)
Supplement: Supplementary file 2 — Supplementary Information 2. [file 41598_2022_17474_MOESM2_ESM.xlsx]

## Sheet: Sheet1
value	name	time	repl	exp	target	set
1781	0056-01	0	1	con	full lcrV	A
1892	0056-01	5	1	con	full lcrV	A
1842	0056-01	10	1	con	full lcrV	A
1838	0056-01	15	1	con	full lcrV	A
1894	0056-01	20	1	con	full lcrV	A
1875	0056-01	25	1	con	full lcrV	A
1908	0056-01	30	1	con	full lcrV	A
1901	0056-01	35	1	con	full lcrV	A
1929	0056-01	40	1	con	full lcrV	A
1889	0056-01	45	1	con	full lcrV	A
1901	0056-01	50	1	con	full lcrV	A
1930	0056-01	55	1	con	full lcrV	A
1900	0056-01	60	1	con	full lcrV	A
1917	0056-01	65	1	con	full lcrV	A
1946	0056-01	70	1	con	full lcrV	A
1977	0056-01	75	1	con	full lcrV	A
1965	0056-01	80	1	con	full lcrV	A
2012	0056-01	85	1	con	full lcrV	A
1976	0056-01	90	1	con	full lcrV	A
1987	0056-01	95	1	con	full lcrV	A
1896	0056-01	100	1	con	full lcrV	A
1955	0056-01	105	1	con	full lcrV	A
1945	0056-01	110	1	con	full lcrV	A
1951	0056-01	115	1	con	full lcrV	A
1985	0056-01	120	1	con	full lcrV	A
1876	0056-01	0	2	con	full lcrV	A
1928	0056-01	5	2	con	full lcrV	A
1972	0056-01	10	2	con	full lcrV	A
2002	0056-01	15	2	con	full lcrV	A
2040	0056-01	20	2	con	full lcrV	A
2063	0056-01	25	2	con	full lcrV	A
2098	0056-01	30	2	con	full lcrV	A
2098	0056-01	35	2	con	full lcrV	A
2100	0056-01	40	2	con	full lcrV	A
2082	0056-01	45	2	con	full lcrV	A
2117	0056-01	50	2	con	full lcrV	A
2130	0056-01	55	2	con	full lcrV	A
2112	0056-01	60	2	con	full lcrV	A
2172	0056-01	65	2	con	full lcrV	A
2155	0056-01	70	2	con	full lcrV	A
2181	0056-01	75	2	con	full lcrV	A
2191	0056-01	80	2	con	full lcrV	A
2204	0056-01	85	2	con	full lcrV	A
2073	0056-01	90	2	con	full lcrV	A
2098	0056-01	95	2	con	full lcrV	A
2017	0056-01	100	2	con	full lcrV	A
2035	0056-01	105	2	con	full lcrV	A
2126	0056-01	110	2	con	full lcrV	A
2169	0056-01	115	2	con	full lcrV	A
2164	0056-01	120	2	con	full lcrV	A
1886	0056-01	0	3	con	full lcrV	A
1924	0056-01	5	3	con	full lcrV	A
1922	0056-01	10	3	con	full lcrV	A
1980	0056-01	15	3	con	full lcrV	A
2012	0056-01	20	3	con	full lcrV	A
1995	0056-01	25	3	con	full lcrV	A
2081	0056-01	30	3	con	full lcrV	A
2071	0056-01	35	3	con	full lcrV	A
2082	0056-01	40	3	con	full lcrV	A
2074	0056-01	45	3	con	full lcrV	A
2100	0056-01	50	3	con	full lcrV	A
2116	0056-01	55	3	con	full lcrV	A
2127	0056-01	60	3	con	full lcrV	A
2117	0056-01	65	3	con	full lcrV	A
2146	0056-01	70	3	con	full lcrV	A
2177	0056-01	75	3	con	full lcrV	A
2201	0056-01	80	3	con	full lcrV	A
2218	0056-01	85	3	con	full lcrV	A
2231	0056-01	90	3	con	full lcrV	A
2186	0056-01	95	3	con	full lcrV	A
2159	0056-01	100	3	con	full lcrV	A
2166	0056-01	105	3	con	full lcrV	A
2157	0056-01	110	3	con	full lcrV	A
2204	0056-01	115	3	con	full lcrV	A
2183	0056-01	120	3	con	full lcrV	A
3542	0056-01	0	1	exp	full lcrV	A
14943	0056-01	5	1	exp	full lcrV	A
24488	0056-01	10	1	exp	full lcrV	A
29272	0056-01	15	1	exp	full lcrV	A
30761	0056-01	20	1	exp	full lcrV	A
30994	0056-01	25	1	exp	full lcrV	A
30806	0056-01	30	1	exp	full lcrV	A
30733	0056-01	35	1	exp	full lcrV	A
30410	0056-01	40	1	exp	full lcrV	A
30302	0056-01	45	1	exp	full lcrV	A
30181	0056-01	50	1	exp	full lcrV	A
30110	0056-01	55	1	exp	full lcrV	A
29933	0056-01	60	1	exp	full lcrV	A
29979	0056-01	65	1	exp	full lcrV	A
30138	0056-01	70	1	exp	full lcrV	A
29886	0056-01	75	1	exp	full lcrV	A
30036	0056-01	80	1	exp	full lcrV	A
30120	0056-01	85	1	exp	full lcrV	A
30031	0056-01	90	1	exp	full lcrV	A
30007	0056-01	95	1	exp	full lcrV	A
29865	0056-01	100	1	exp	full lcrV	A
29780	0056-01	105	1	exp	full lcrV	A
29812	0056-01	110	1	exp	full lcrV	A
29815	0056-01	115	1	exp	full lcrV	A
29637	0056-01	120	1	exp	full lcrV	A
3279	0056-01	0	2	exp	full lcrV	A
14110	0056-01	5	2	exp	full lcrV	A
23593	0056-01	10	2	exp	full lcrV	A
28249	0056-01	15	2	exp	full lcrV	A
30039	0056-01	20	2	exp	full lcrV	A
30295	0056-01	25	2	exp	full lcrV	A
30012	0056-01	30	2	exp	full lcrV	A
29860	0056-01	35	2	exp	full lcrV	A
29557	0056-01	40	2	exp	full lcrV	A
29651	0056-01	45	2	exp	full lcrV	A
29248	0056-01	50	2	exp	full lcrV	A
29280	0056-01	55	2	exp	full lcrV	A
29194	0056-01	60	2	exp	full lcrV	A
29059	0056-01	65	2	exp	full lcrV	A
29130	0056-01	70	2	exp	full lcrV	A
29198	0056-01	75	2	exp	full lcrV	A
29307	0056-01	80	2	exp	full lcrV	A
29136	0056-01	85	2	exp	full lcrV	A
29087	0056-01	90	2	exp	full lcrV	A
28979	0056-01	95	2	exp	full lcrV	A
28729	0056-01	100	2	exp	full lcrV	A
28712	0056-01	105	2	exp	full lcrV	A
28755	0056-01	110	2	exp	full lcrV	A
28971	0056-01	115	2	exp	full lcrV	A
29030	0056-01	120	2	exp	full lcrV	A
3166	0056-01	0	3	exp	full lcrV	A
13443	0056-01	5	3	exp	full lcrV	A
23504	0056-01	10	3	exp	full lcrV	A
28720	0056-01	15	3	exp	full lcrV	A
30619	0056-01	20	3	exp	full lcrV	A
30957	0056-01	25	3	exp	full lcrV	A
31061	0056-01	30	3	exp	full lcrV	A
30773	0056-01	35	3	exp	full lcrV	A
30624	0056-01	40	3	exp	full lcrV	A
30537	0056-01	45	3	exp	full lcrV	A
30383	0056-01	50	3	exp	full lcrV	A
30123	0056-01	55	3	exp	full lcrV	A
29955	0056-01	60	3	exp	full lcrV	A
29971	0056-01	65	3	exp	full lcrV	A
30028	0056-01	70	3	exp	full lcrV	A
29861	0056-01	75	3	exp	full lcrV	A
29974	0056-01	80	3	exp	full lcrV	A
29651	0056-01	85	3	exp	full lcrV	A
29340	0056-01	90	3	exp	full lcrV	A
29293	0056-01	95	3	exp	full lcrV	A
29551	0056-01	100	3	exp	full lcrV	A
29811	0056-01	105	3	exp	full lcrV	A
29812	0056-01	110	3	exp	full lcrV	A
29916	0056-01	115	3	exp	full lcrV	A
29904	0056-01	120	3	exp	full lcrV	A
1907	0056-02	0	1	con	full lcrV	A
1886	0056-02	5	1	con	full lcrV	A
1909	0056-02	10	1	con	full lcrV	A
1884	0056-02	15	1	con	full lcrV	A
1903	0056-02	20	1	con	full lcrV	A
1916	0056-02	25	1	con	full lcrV	A
1927	0056-02	30	1	con	full lcrV	A
1907	0056-02	35	1	con	full lcrV	A
1916	0056-02	40	1	con	full lcrV	A
1911	0056-02	45	1	con	full lcrV	A
1925	0056-02	50	1	con	full lcrV	A
1941	0056-02	55	1	con	full lcrV	A
1922	0056-02	60	1	con	full lcrV	A
1944	0056-02	65	1	con	full lcrV	A
1900	0056-02	70	1	con	full lcrV	A
1808	0056-02	75	1	con	full lcrV	A
1663	0056-02	80	1	con	full lcrV	A
1691	0056-02	85	1	con	full lcrV	A
1704	0056-02	90	1	con	full lcrV	A
1695	0056-02	95	1	con	full lcrV	A
1778	0056-02	100	1	con	full lcrV	A
1844	0056-02	105	1	con	full lcrV	A
1896	0056-02	110	1	con	full lcrV	A
1941	0056-02	115	1	con	full lcrV	A
1909	0056-02	120	1	con	full lcrV	A
1945	0056-02	0	2	con	full lcrV	A
1950	0056-02	5	2	con	full lcrV	A
1933	0056-02	10	2	con	full lcrV	A
1953	0056-02	15	2	con	full lcrV	A
1936	0056-02	20	2	con	full lcrV	A
1895	0056-02	25	2	con	full lcrV	A
1947	0056-02	30	2	con	full lcrV	A
1899	0056-02	35	2	con	full lcrV	A
1973	0056-02	40	2	con	full lcrV	A
1973	0056-02	45	2	con	full lcrV	A
2008	0056-02	50	2	con	full lcrV	A
1982	0056-02	55	2	con	full lcrV	A
1972	0056-02	60	2	con	full lcrV	A
1949	0056-02	65	2	con	full lcrV	A
1896	0056-02	70	2	con	full lcrV	A
1767	0056-02	75	2	con	full lcrV	A
1755	0056-02	80	2	con	full lcrV	A
1792	0056-02	85	2	con	full lcrV	A
1707	0056-02	90	2	con	full lcrV	A
1741	0056-02	95	2	con	full lcrV	A
1828	0056-02	100	2	con	full lcrV	A
1857	0056-02	105	2	con	full lcrV	A
1904	0056-02	110	2	con	full lcrV	A
1947	0056-02	115	2	con	full lcrV	A
1953	0056-02	120	2	con	full lcrV	A
1890	0056-02	0	3	con	full lcrV	A
1935	0056-02	5	3	con	full lcrV	A
1885	0056-02	10	3	con	full lcrV	A
1866	0056-02	15	3	con	full lcrV	A
1938	0056-02	20	3	con	full lcrV	A
1882	0056-02	25	3	con	full lcrV	A
1915	0056-02	30	3	con	full lcrV	A
1880	0056-02	35	3	con	full lcrV	A
1894	0056-02	40	3	con	full lcrV	A
1940	0056-02	45	3	con	full lcrV	A
1962	0056-02	50	3	con	full lcrV	A
1966	0056-02	55	3	con	full lcrV	A
1948	0056-02	60	3	con	full lcrV	A
1951	0056-02	65	3	con	full lcrV	A
1920	0056-02	70	3	con	full lcrV	A
1909	0056-02	75	3	con	full lcrV	A
1919	0056-02	80	3	con	full lcrV	A
1925	0056-02	85	3	con	full lcrV	A
1918	0056-02	90	3	con	full lcrV	A
1867	0056-02	95	3	con	full lcrV	A
1814	0056-02	100	3	con	full lcrV	A
1867	0056-02	105	3	con	full lcrV	A
1858	0056-02	110	3	con	full lcrV	A
1919	0056-02	115	3	con	full lcrV	A
1909	0056-02	120	3	con	full lcrV	A
2714	0056-02	0	1	exp	full lcrV	A
12399	0056-02	5	1	exp	full lcrV	A
22414	0056-02	10	1	exp	full lcrV	A
27218	0056-02	15	1	exp	full lcrV	A
28986	0056-02	20	1	exp	full lcrV	A
29628	0056-02	25	1	exp	full lcrV	A
29779	0056-02	30	1	exp	full lcrV	A
29612	0056-02	35	1	exp	full lcrV	A
29451	0056-02	40	1	exp	full lcrV	A
29328	0056-02	45	1	exp	full lcrV	A
29333	0056-02	50	1	exp	full lcrV	A
29211	0056-02	55	1	exp	full lcrV	A
29102	0056-02	60	1	exp	full lcrV	A
28998	0056-02	65	1	exp	full lcrV	A
28853	0056-02	70	1	exp	full lcrV	A
28962	0056-02	75	1	exp	full lcrV	A
28542	0056-02	80	1	exp	full lcrV	A
28360	0056-02	85	1	exp	full lcrV	A
28393	0056-02	90	1	exp	full lcrV	A
28593	0056-02	95	1	exp	full lcrV	A
28677	0056-02	100	1	exp	full lcrV	A
28377	0056-02	105	1	exp	full lcrV	A
28584	0056-02	110	1	exp	full lcrV	A
28429	0056-02	115	1	exp	full lcrV	A
28651	0056-02	120	1	exp	full lcrV	A
2641	0056-02	0	2	exp	full lcrV	A
13536	0056-02	5	2	exp	full lcrV	A
24297	0056-02	10	2	exp	full lcrV	A
29128	0056-02	15	2	exp	full lcrV	A
30893	0056-02	20	2	exp	full lcrV	A
31233	0056-02	25	2	exp	full lcrV	A
31224	0056-02	30	2	exp	full lcrV	A
30992	0056-02	35	2	exp	full lcrV	A
30755	0056-02	40	2	exp	full lcrV	A
30431	0056-02	45	2	exp	full lcrV	A
30272	0056-02	50	2	exp	full lcrV	A
30297	0056-02	55	2	exp	full lcrV	A
30241	0056-02	60	2	exp	full lcrV	A
29990	0056-02	65	2	exp	full lcrV	A
29766	0056-02	70	2	exp	full lcrV	A
29629	0056-02	75	2	exp	full lcrV	A
29655	0056-02	80	2	exp	full lcrV	A
29454	0056-02	85	2	exp	full lcrV	A
29517	0056-02	90	2	exp	full lcrV	A
29410	0056-02	95	2	exp	full lcrV	A
29631	0056-02	100	2	exp	full lcrV	A
29465	0056-02	105	2	exp	full lcrV	A
29830	0056-02	110	2	exp	full lcrV	A
29721	0056-02	115	2	exp	full lcrV	A
29601	0056-02	120	2	exp	full lcrV	A
3461	0056-02	0	3	exp	full lcrV	A
16619	0056-02	5	3	exp	full lcrV	A
26889	0056-02	10	3	exp	full lcrV	A
30632	0056-02	15	3	exp	full lcrV	A
31772	0056-02	20	3	exp	full lcrV	A
32063	0056-02	25	3	exp	full lcrV	A
31903	0056-02	30	3	exp	full lcrV	A
31524	0056-02	35	3	exp	full lcrV	A
31383	0056-02	40	3	exp	full lcrV	A
30934	0056-02	45	3	exp	full lcrV	A
30817	0056-02	50	3	exp	full lcrV	A
30610	0056-02	55	3	exp	full lcrV	A
30223	0056-02	60	3	exp	full lcrV	A
29905	0056-02	65	3	exp	full lcrV	A
29569	0056-02	70	3	exp	full lcrV	A
29668	0056-02	75	3	exp	full lcrV	A
29738	0056-02	80	3	exp	full lcrV	A
29608	0056-02	85	3	exp	full lcrV	A
29625	0056-02	90	3	exp	full lcrV	A
29585	0056-02	95	3	exp	full lcrV	A
29785	0056-02	100	3	exp	full lcrV	A
29893	0056-02	105	3	exp	full lcrV	A
29920	0056-02	110	3	exp	full lcrV	A
29831	0056-02	115	3	exp	full lcrV	A
29845	0056-02	120	3	exp	full lcrV	A
1756	0056-03	0	1	con	full lcrV	A
1736	0056-03	5	1	con	full lcrV	A
1705	0056-03	10	1	con	full lcrV	A
1705	0056-03	15	1	con	full lcrV	A
1693	0056-03	20	1	con	full lcrV	A
1713	0056-03	25	1	con	full lcrV	A
1717	0056-03	30	1	con	full lcrV	A
1657	0056-03	35	1	con	full lcrV	A
1593	0056-03	40	1	con	full lcrV	A
1618	0056-03	45	1	con	full lcrV	A
1528	0056-03	50	1	con	full lcrV	A
1453	0056-03	55	1	con	full lcrV	A
1438	0056-03	60	1	con	full lcrV	A
1437	0056-03	65	1	con	full lcrV	A
1416	0056-03	70	1	con	full lcrV	A
1416	0056-03	75	1	con	full lcrV	A
1393	0056-03	80	1	con	full lcrV	A
1406	0056-03	85	1	con	full lcrV	A
1449	0056-03	90	1	con	full lcrV	A
1429	0056-03	95	1	con	full lcrV	A
1474	0056-03	100	1	con	full lcrV	A
1527	0056-03	105	1	con	full lcrV	A
1534	0056-03	110	1	con	full lcrV	A
1579	0056-03	115	1	con	full lcrV	A
1551	0056-03	120	1	con	full lcrV	A
1849	0056-03	0	2	con	full lcrV	A
1867	0056-03	5	2	con	full lcrV	A
1887	0056-03	10	2	con	full lcrV	A
1887	0056-03	15	2	con	full lcrV	A
1924	0056-03	20	2	con	full lcrV	A
1949	0056-03	25	2	con	full lcrV	A
1922	0056-03	30	2	con	full lcrV	A
1944	0056-03	35	2	con	full lcrV	A
1957	0056-03	40	2	con	full lcrV	A
1924	0056-03	45	2	con	full lcrV	A
1987	0056-03	50	2	con	full lcrV	A
1973	0056-03	55	2	con	full lcrV	A
1961	0056-03	60	2	con	full lcrV	A
1950	0056-03	65	2	con	full lcrV	A
1888	0056-03	70	2	con	full lcrV	A
1812	0056-03	75	2	con	full lcrV	A
1704	0056-03	80	2	con	full lcrV	A
1763	0056-03	85	2	con	full lcrV	A
1778	0056-03	90	2	con	full lcrV	A
1748	0056-03	95	2	con	full lcrV	A
1826	0056-03	100	2	con	full lcrV	A
1820	0056-03	105	2	con	full lcrV	A
1885	0056-03	110	2	con	full lcrV	A
1875	0056-03	115	2	con	full lcrV	A
1936	0056-03	120	2	con	full lcrV	A
1820	0056-03	0	3	con	full lcrV	A
1845	0056-03	5	3	con	full lcrV	A
1778	0056-03	10	3	con	full lcrV	A
1814	0056-03	15	3	con	full lcrV	A
1866	0056-03	20	3	con	full lcrV	A
1840	0056-03	25	3	con	full lcrV	A
1872	0056-03	30	3	con	full lcrV	A
1899	0056-03	35	3	con	full lcrV	A
1889	0056-03	40	3	con	full lcrV	A
1905	0056-03	45	3	con	full lcrV	A
1901	0056-03	50	3	con	full lcrV	A
1891	0056-03	55	3	con	full lcrV	A
1903	0056-03	60	3	con	full lcrV	A
2014	0056-03	65	3	con	full lcrV	A
1985	0056-03	70	3	con	full lcrV	A
1898	0056-03	75	3	con	full lcrV	A
1903	0056-03	80	3	con	full lcrV	A
1891	0056-03	85	3	con	full lcrV	A
1880	0056-03	90	3	con	full lcrV	A
1900	0056-03	95	3	con	full lcrV	A
1889	0056-03	100	3	con	full lcrV	A
1875	0056-03	105	3	con	full lcrV	A
1901	0056-03	110	3	con	full lcrV	A
1961	0056-03	115	3	con	full lcrV	A
1923	0056-03	120	3	con	full lcrV	A
2799	0056-03	0	1	exp	full lcrV	A
14804	0056-03	5	1	exp	full lcrV	A
24344	0056-03	10	1	exp	full lcrV	A
28290	0056-03	15	1	exp	full lcrV	A
29985	0056-03	20	1	exp	full lcrV	A
30621	0056-03	25	1	exp	full lcrV	A
30509	0056-03	30	1	exp	full lcrV	A
30404	0056-03	35	1	exp	full lcrV	A
30098	0056-03	40	1	exp	full lcrV	A
29853	0056-03	45	1	exp	full lcrV	A
29786	0056-03	50	1	exp	full lcrV	A
29710	0056-03	55	1	exp	full lcrV	A
29646	0056-03	60	1	exp	full lcrV	A
29546	0056-03	65	1	exp	full lcrV	A
29510	0056-03	70	1	exp	full lcrV	A
29333	0056-03	75	1	exp	full lcrV	A
29377	0056-03	80	1	exp	full lcrV	A
29205	0056-03	85	1	exp	full lcrV	A
29437	0056-03	90	1	exp	full lcrV	A
29108	0056-03	95	1	exp	full lcrV	A
29319	0056-03	100	1	exp	full lcrV	A
29338	0056-03	105	1	exp	full lcrV	A
29294	0056-03	110	1	exp	full lcrV	A
29234	0056-03	115	1	exp	full lcrV	A
29556	0056-03	120	1	exp	full lcrV	A
2813	0056-03	0	2	exp	full lcrV	A
15698	0056-03	5	2	exp	full lcrV	A
25537	0056-03	10	2	exp	full lcrV	A
29065	0056-03	15	2	exp	full lcrV	A
30050	0056-03	20	2	exp	full lcrV	A
30202	0056-03	25	2	exp	full lcrV	A
29849	0056-03	30	2	exp	full lcrV	A
29846	0056-03	35	2	exp	full lcrV	A
29433	0056-03	40	2	exp	full lcrV	A
29363	0056-03	45	2	exp	full lcrV	A
29141	0056-03	50	2	exp	full lcrV	A
28990	0056-03	55	2	exp	full lcrV	A
28956	0056-03	60	2	exp	full lcrV	A
28918	0056-03	65	2	exp	full lcrV	A
28767	0056-03	70	2	exp	full lcrV	A
29030	0056-03	75	2	exp	full lcrV	A
28742	0056-03	80	2	exp	full lcrV	A
28583	0056-03	85	2	exp	full lcrV	A
28828	0056-03	90	2	exp	full lcrV	A
28857	0056-03	95	2	exp	full lcrV	A
28784	0056-03	100	2	exp	full lcrV	A
28912	0056-03	105	2	exp	full lcrV	A
28952	0056-03	110	2	exp	full lcrV	A
28901	0056-03	115	2	exp	full lcrV	A
28841	0056-03	120	2	exp	full lcrV	A
2983	0056-03	0	3	exp	full lcrV	A
15770	0056-03	5	3	exp	full lcrV	A
25036	0056-03	10	3	exp	full lcrV	A
28499	0056-03	15	3	exp	full lcrV	A
30087	0056-03	20	3	exp	full lcrV	A
30499	0056-03	25	3	exp	full lcrV	A
30354	0056-03	30	3	exp	full lcrV	A
30335	0056-03	35	3	exp	full lcrV	A
30000	0056-03	40	3	exp	full lcrV	A
30104	0056-03	45	3	exp	full lcrV	A
29816	0056-03	50	3	exp	full lcrV	A
29682	0056-03	55	3	exp	full lcrV	A
29567	0056-03	60	3	exp	full lcrV	A
29591	0056-03	65	3	exp	full lcrV	A
29490	0056-03	70	3	exp	full lcrV	A
29640	0056-03	75	3	exp	full lcrV	A
29297	0056-03	80	3	exp	full lcrV	A
29407	0056-03	85	3	exp	full lcrV	A
29384	0056-03	90	3	exp	full lcrV	A
29474	0056-03	95	3	exp	full lcrV	A
29324	0056-03	100	3	exp	full lcrV	A
29537	0056-03	105	3	exp	full lcrV	A
29508	0056-03	110	3	exp	full lcrV	A
29268	0056-03	115	3	exp	full lcrV	A
29481	0056-03	120	3	exp	full lcrV	A
1640	0056-04	0	1	con	full lcrV	A
1694	0056-04	5	1	con	full lcrV	A
1721	0056-04	10	1	con	full lcrV	A
1831	0056-04	15	1	con	full lcrV	A
1878	0056-04	20	1	con	full lcrV	A
1843	0056-04	25	1	con	full lcrV	A
1897	0056-04	30	1	con	full lcrV	A
1899	0056-04	35	1	con	full lcrV	A
1879	0056-04	40	1	con	full lcrV	A
1865	0056-04	45	1	con	full lcrV	A
1907	0056-04	50	1	con	full lcrV	A
1918	0056-04	55	1	con	full lcrV	A
1963	0056-04	60	1	con	full lcrV	A
1913	0056-04	65	1	con	full lcrV	A
1934	0056-04	70	1	con	full lcrV	A
1935	0056-04	75	1	con	full lcrV	A
1975	0056-04	80	1	con	full lcrV	A
1971	0056-04	85	1	con	full lcrV	A
1958	0056-04	90	1	con	full lcrV	A
1947	0056-04	95	1	con	full lcrV	A
1877	0056-04	100	1	con	full lcrV	A
1909	0056-04	105	1	con	full lcrV	A
1921	0056-04	110	1	con	full lcrV	A
1932	0056-04	115	1	con	full lcrV	A
1923	0056-04	120	1	con	full lcrV	A
1720	0056-04	0	2	con	full lcrV	A
1748	0056-04	5	2	con	full lcrV	A
1778	0056-04	10	2	con	full lcrV	A
1836	0056-04	15	2	con	full lcrV	A
1887	0056-04	20	2	con	full lcrV	A
1912	0056-04	25	2	con	full lcrV	A
1962	0056-04	30	2	con	full lcrV	A
1956	0056-04	35	2	con	full lcrV	A
1945	0056-04	40	2	con	full lcrV	A
1940	0056-04	45	2	con	full lcrV	A
1942	0056-04	50	2	con	full lcrV	A
1973	0056-04	55	2	con	full lcrV	A
1991	0056-04	60	2	con	full lcrV	A
1995	0056-04	65	2	con	full lcrV	A
2009	0056-04	70	2	con	full lcrV	A
2033	0056-04	75	2	con	full lcrV	A
2045	0056-04	80	2	con	full lcrV	A
2041	0056-04	85	2	con	full lcrV	A
1915	0056-04	90	2	con	full lcrV	A
1900	0056-04	95	2	con	full lcrV	A
1943	0056-04	100	2	con	full lcrV	A
1968	0056-04	105	2	con	full lcrV	A
2007	0056-04	110	2	con	full lcrV	A
2042	0056-04	115	2	con	full lcrV	A
2039	0056-04	120	2	con	full lcrV	A
1644	0056-04	0	3	con	full lcrV	A
1651	0056-04	5	3	con	full lcrV	A
1698	0056-04	10	3	con	full lcrV	A
1758	0056-04	15	3	con	full lcrV	A
1784	0056-04	20	3	con	full lcrV	A
1841	0056-04	25	3	con	full lcrV	A
1851	0056-04	30	3	con	full lcrV	A
1848	0056-04	35	3	con	full lcrV	A
1881	0056-04	40	3	con	full lcrV	A
1855	0056-04	45	3	con	full lcrV	A
1931	0056-04	50	3	con	full lcrV	A
1906	0056-04	55	3	con	full lcrV	A
1893	0056-04	60	3	con	full lcrV	A
1901	0056-04	65	3	con	full lcrV	A
1912	0056-04	70	3	con	full lcrV	A
1894	0056-04	75	3	con	full lcrV	A
1914	0056-04	80	3	con	full lcrV	A
1789	0056-04	85	3	con	full lcrV	A
1740	0056-04	90	3	con	full lcrV	A
1800	0056-04	95	3	con	full lcrV	A
1890	0056-04	100	3	con	full lcrV	A
1911	0056-04	105	3	con	full lcrV	A
1951	0056-04	110	3	con	full lcrV	A
1974	0056-04	115	3	con	full lcrV	A
1974	0056-04	120	3	con	full lcrV	A
3092	0056-04	0	1	exp	full lcrV	A
12387	0056-04	5	1	exp	full lcrV	A
21170	0056-04	10	1	exp	full lcrV	A
25262	0056-04	15	1	exp	full lcrV	A
27750	0056-04	20	1	exp	full lcrV	A
29201	0056-04	25	1	exp	full lcrV	A
29683	0056-04	30	1	exp	full lcrV	A
30162	0056-04	35	1	exp	full lcrV	A
30109	0056-04	40	1	exp	full lcrV	A
30081	0056-04	45	1	exp	full lcrV	A
30088	0056-04	50	1	exp	full lcrV	A
29861	0056-04	55	1	exp	full lcrV	A
29949	0056-04	60	1	exp	full lcrV	A
30141	0056-04	65	1	exp	full lcrV	A
29940	0056-04	70	1	exp	full lcrV	A
29996	0056-04	75	1	exp	full lcrV	A
29911	0056-04	80	1	exp	full lcrV	A
29970	0056-04	85	1	exp	full lcrV	A
29517	0056-04	90	1	exp	full lcrV	A
29462	0056-04	95	1	exp	full lcrV	A
29676	0056-04	100	1	exp	full lcrV	A
29837	0056-04	105	1	exp	full lcrV	A
29789	0056-04	110	1	exp	full lcrV	A
29619	0056-04	115	1	exp	full lcrV	A
29822	0056-04	120	1	exp	full lcrV	A
2705	0056-04	0	2	exp	full lcrV	A
11043	0056-04	5	2	exp	full lcrV	A
19859	0056-04	10	2	exp	full lcrV	A
24548	0056-04	15	2	exp	full lcrV	A
27257	0056-04	20	2	exp	full lcrV	A
28726	0056-04	25	2	exp	full lcrV	A
29286	0056-04	30	2	exp	full lcrV	A
29538	0056-04	35	2	exp	full lcrV	A
29701	0056-04	40	2	exp	full lcrV	A
29777	0056-04	45	2	exp	full lcrV	A
29781	0056-04	50	2	exp	full lcrV	A
29765	0056-04	55	2	exp	full lcrV	A
29486	0056-04	60	2	exp	full lcrV	A
29467	0056-04	65	2	exp	full lcrV	A
29444	0056-04	70	2	exp	full lcrV	A
29322	0056-04	75	2	exp	full lcrV	A
29317	0056-04	80	2	exp	full lcrV	A
29201	0056-04	85	2	exp	full lcrV	A
29034	0056-04	90	2	exp	full lcrV	A
29137	0056-04	95	2	exp	full lcrV	A
29362	0056-04	100	2	exp	full lcrV	A
29204	0056-04	105	2	exp	full lcrV	A
29297	0056-04	110	2	exp	full lcrV	A
29380	0056-04	115	2	exp	full lcrV	A
29362	0056-04	120	2	exp	full lcrV	A
2559	0056-04	0	3	exp	full lcrV	A
10826	0056-04	5	3	exp	full lcrV	A
19760	0056-04	10	3	exp	full lcrV	A
24530	0056-04	15	3	exp	full lcrV	A
27023	0056-04	20	3	exp	full lcrV	A
28167	0056-04	25	3	exp	full lcrV	A
28646	0056-04	30	3	exp	full lcrV	A
28797	0056-04	35	3	exp	full lcrV	A
28952	0056-04	40	3	exp	full lcrV	A
29045	0056-04	45	3	exp	full lcrV	A
28894	0056-04	50	3	exp	full lcrV	A
29051	0056-04	55	3	exp	full lcrV	A
28898	0056-04	60	3	exp	full lcrV	A
28990	0056-04	65	3	exp	full lcrV	A
28918	0056-04	70	3	exp	full lcrV	A
28807	0056-04	75	3	exp	full lcrV	A
28903	0056-04	80	3	exp	full lcrV	A
28914	0056-04	85	3	exp	full lcrV	A
28762	0056-04	90	3	exp	full lcrV	A
28731	0056-04	95	3	exp	full lcrV	A
28683	0056-04	100	3	exp	full lcrV	A
28583	0056-04	105	3	exp	full lcrV	A
28768	0056-04	110	3	exp	full lcrV	A
28623	0056-04	115	3	exp	full lcrV	A
28803	0056-04	120	3	exp	full lcrV	A
1826	0056-05	0	1	con	full lcrV	A
1785	0056-05	5	1	con	full lcrV	A
1774	0056-05	10	1	con	full lcrV	A
1753	0056-05	15	1	con	full lcrV	A
1827	0056-05	20	1	con	full lcrV	A
1805	0056-05	25	1	con	full lcrV	A
1825	0056-05	30	1	con	full lcrV	A
1858	0056-05	35	1	con	full lcrV	A
1836	0056-05	40	1	con	full lcrV	A
1851	0056-05	45	1	con	full lcrV	A
1889	0056-05	50	1	con	full lcrV	A
1888	0056-05	55	1	con	full lcrV	A
1885	0056-05	60	1	con	full lcrV	A
1909	0056-05	65	1	con	full lcrV	A
1878	0056-05	70	1	con	full lcrV	A
1952	0056-05	75	1	con	full lcrV	A
1907	0056-05	80	1	con	full lcrV	A
1951	0056-05	85	1	con	full lcrV	A
1961	0056-05	90	1	con	full lcrV	A
2012	0056-05	95	1	con	full lcrV	A
1985	0056-05	100	1	con	full lcrV	A
2016	0056-05	105	1	con	full lcrV	A
2060	0056-05	110	1	con	full lcrV	A
2093	0056-05	115	1	con	full lcrV	A
2100	0056-05	120	1	con	full lcrV	A
1835	0056-05	0	2	con	full lcrV	A
1868	0056-05	5	2	con	full lcrV	A
1890	0056-05	10	2	con	full lcrV	A
1849	0056-05	15	2	con	full lcrV	A
1920	0056-05	20	2	con	full lcrV	A
1906	0056-05	25	2	con	full lcrV	A
1943	0056-05	30	2	con	full lcrV	A
1903	0056-05	35	2	con	full lcrV	A
1941	0056-05	40	2	con	full lcrV	A
1927	0056-05	45	2	con	full lcrV	A
1906	0056-05	50	2	con	full lcrV	A
1925	0056-05	55	2	con	full lcrV	A
1952	0056-05	60	2	con	full lcrV	A
1964	0056-05	65	2	con	full lcrV	A
1984	0056-05	70	2	con	full lcrV	A
1991	0056-05	75	2	con	full lcrV	A
2043	0056-05	80	2	con	full lcrV	A
2030	0056-05	85	2	con	full lcrV	A
1999	0056-05	90	2	con	full lcrV	A
2029	0056-05	95	2	con	full lcrV	A
1988	0056-05	100	2	con	full lcrV	A
1941	0056-05	105	2	con	full lcrV	A
1992	0056-05	110	2	con	full lcrV	A
2002	0056-05	115	2	con	full lcrV	A
2057	0056-05	120	2	con	full lcrV	A
1833	0056-05	0	3	con	full lcrV	A
1934	0056-05	5	3	con	full lcrV	A
1890	0056-05	10	3	con	full lcrV	A
1940	0056-05	15	3	con	full lcrV	A
1983	0056-05	20	3	con	full lcrV	A
1929	0056-05	25	3	con	full lcrV	A
1969	0056-05	30	3	con	full lcrV	A
1912	0056-05	35	3	con	full lcrV	A
1959	0056-05	40	3	con	full lcrV	A
2004	0056-05	45	3	con	full lcrV	A
1961	0056-05	50	3	con	full lcrV	A
1937	0056-05	55	3	con	full lcrV	A
1934	0056-05	60	3	con	full lcrV	A
1969	0056-05	65	3	con	full lcrV	A
1930	0056-05	70	3	con	full lcrV	A
1916	0056-05	75	3	con	full lcrV	A
1964	0056-05	80	3	con	full lcrV	A
1971	0056-05	85	3	con	full lcrV	A
2010	0056-05	90	3	con	full lcrV	A
2014	0056-05	95	3	con	full lcrV	A
1930	0056-05	100	3	con	full lcrV	A
2029	0056-05	105	3	con	full lcrV	A
1996	0056-05	110	3	con	full lcrV	A
2052	0056-05	115	3	con	full lcrV	A
2052	0056-05	120	3	con	full lcrV	A
3099	0056-05	0	1	exp	full lcrV	A
11593	0056-05	5	1	exp	full lcrV	A
21237	0056-05	10	1	exp	full lcrV	A
26938	0056-05	15	1	exp	full lcrV	A
29455	0056-05	20	1	exp	full lcrV	A
30240	0056-05	25	1	exp	full lcrV	A
30314	0056-05	30	1	exp	full lcrV	A
30339	0056-05	35	1	exp	full lcrV	A
30001	0056-05	40	1	exp	full lcrV	A
29943	0056-05	45	1	exp	full lcrV	A
29905	0056-05	50	1	exp	full lcrV	A
29525	0056-05	55	1	exp	full lcrV	A
29439	0056-05	60	1	exp	full lcrV	A
29254	0056-05	65	1	exp	full lcrV	A
29207	0056-05	70	1	exp	full lcrV	A
29224	0056-05	75	1	exp	full lcrV	A
29324	0056-05	80	1	exp	full lcrV	A
29262	0056-05	85	1	exp	full lcrV	A
29405	0056-05	90	1	exp	full lcrV	A
29244	0056-05	95	1	exp	full lcrV	A
29276	0056-05	100	1	exp	full lcrV	A
29438	0056-05	105	1	exp	full lcrV	A
29443	0056-05	110	1	exp	full lcrV	A
29453	0056-05	115	1	exp	full lcrV	A
29464	0056-05	120	1	exp	full lcrV	A
3271	0056-05	0	2	exp	full lcrV	A
12181	0056-05	5	2	exp	full lcrV	A
22035	0056-05	10	2	exp	full lcrV	A
27232	0056-05	15	2	exp	full lcrV	A
29732	0056-05	20	2	exp	full lcrV	A
30388	0056-05	25	2	exp	full lcrV	A
30477	0056-05	30	2	exp	full lcrV	A
30327	0056-05	35	2	exp	full lcrV	A
30010	0056-05	40	2	exp	full lcrV	A
29859	0056-05	45	2	exp	full lcrV	A
29741	0056-05	50	2	exp	full lcrV	A
29660	0056-05	55	2	exp	full lcrV	A
29485	0056-05	60	2	exp	full lcrV	A
29410	0056-05	65	2	exp	full lcrV	A
29376	0056-05	70	2	exp	full lcrV	A
29383	0056-05	75	2	exp	full lcrV	A
29383	0056-05	80	2	exp	full lcrV	A
29467	0056-05	85	2	exp	full lcrV	A
29423	0056-05	90	2	exp	full lcrV	A
29270	0056-05	95	2	exp	full lcrV	A
29580	0056-05	100	2	exp	full lcrV	A
29461	0056-05	105	2	exp	full lcrV	A
29527	0056-05	110	2	exp	full lcrV	A
29640	0056-05	115	2	exp	full lcrV	A
29580	0056-05	120	2	exp	full lcrV	A
3222	0056-05	0	3	exp	full lcrV	A
12350	0056-05	5	3	exp	full lcrV	A
22025	0056-05	10	3	exp	full lcrV	A
27433	0056-05	15	3	exp	full lcrV	A
29892	0056-05	20	3	exp	full lcrV	A
30492	0056-05	25	3	exp	full lcrV	A
30863	0056-05	30	3	exp	full lcrV	A
30648	0056-05	35	3	exp	full lcrV	A
30593	0056-05	40	3	exp	full lcrV	A
30385	0056-05	45	3	exp	full lcrV	A
30166	0056-05	50	3	exp	full lcrV	A
29993	0056-05	55	3	exp	full lcrV	A
29864	0056-05	60	3	exp	full lcrV	A
29899	0056-05	65	3	exp	full lcrV	A
29829	0056-05	70	3	exp	full lcrV	A
29632	0056-05	75	3	exp	full lcrV	A
29928	0056-05	80	3	exp	full lcrV	A
29982	0056-05	85	3	exp	full lcrV	A
29940	0056-05	90	3	exp	full lcrV	A
29817	0056-05	95	3	exp	full lcrV	A
29686	0056-05	100	3	exp	full lcrV	A
29446	0056-05	105	3	exp	full lcrV	A
29701	0056-05	110	3	exp	full lcrV	A
29713	0056-05	115	3	exp	full lcrV	A
29670	0056-05	120	3	exp	full lcrV	A
1938	0056-06	0	1	con	full lcrV	A
1904	0056-06	5	1	con	full lcrV	A
1916	0056-06	10	1	con	full lcrV	A
1972	0056-06	15	1	con	full lcrV	A
1936	0056-06	20	1	con	full lcrV	A
1987	0056-06	25	1	con	full lcrV	A
1931	0056-06	30	1	con	full lcrV	A
1980	0056-06	35	1	con	full lcrV	A
1934	0056-06	40	1	con	full lcrV	A
1980	0056-06	45	1	con	full lcrV	A
1964	0056-06	50	1	con	full lcrV	A
1998	0056-06	55	1	con	full lcrV	A
2002	0056-06	60	1	con	full lcrV	A
2035	0056-06	65	1	con	full lcrV	A
2089	0056-06	70	1	con	full lcrV	A
2040	0056-06	75	1	con	full lcrV	A
1987	0056-06	80	1	con	full lcrV	A
1940	0056-06	85	1	con	full lcrV	A
1936	0056-06	90	1	con	full lcrV	A
1945	0056-06	95	1	con	full lcrV	A
1967	0056-06	100	1	con	full lcrV	A
1998	0056-06	105	1	con	full lcrV	A
2023	0056-06	110	1	con	full lcrV	A
2092	0056-06	115	1	con	full lcrV	A
2132	0056-06	120	1	con	full lcrV	A
1965	0056-06	0	2	con	full lcrV	A
1981	0056-06	5	2	con	full lcrV	A
1967	0056-06	10	2	con	full lcrV	A
1984	0056-06	15	2	con	full lcrV	A
1946	0056-06	20	2	con	full lcrV	A
2019	0056-06	25	2	con	full lcrV	A
1999	0056-06	30	2	con	full lcrV	A
2004	0056-06	35	2	con	full lcrV	A
2016	0056-06	40	2	con	full lcrV	A
1994	0056-06	45	2	con	full lcrV	A
2042	0056-06	50	2	con	full lcrV	A
2059	0056-06	55	2	con	full lcrV	A
2003	0056-06	60	2	con	full lcrV	A
2044	0056-06	65	2	con	full lcrV	A
2050	0056-06	70	2	con	full lcrV	A
2026	0056-06	75	2	con	full lcrV	A
1977	0056-06	80	2	con	full lcrV	A
1972	0056-06	85	2	con	full lcrV	A
2045	0056-06	90	2	con	full lcrV	A
2045	0056-06	95	2	con	full lcrV	A
2026	0056-06	100	2	con	full lcrV	A
2077	0056-06	105	2	con	full lcrV	A
2081	0056-06	110	2	con	full lcrV	A
2124	0056-06	115	2	con	full lcrV	A
2111	0056-06	120	2	con	full lcrV	A
1899	0056-06	0	3	con	full lcrV	A
1929	0056-06	5	3	con	full lcrV	A
1901	0056-06	10	3	con	full lcrV	A
1938	0056-06	15	3	con	full lcrV	A
1939	0056-06	20	3	con	full lcrV	A
1955	0056-06	25	3	con	full lcrV	A
1935	0056-06	30	3	con	full lcrV	A
1940	0056-06	35	3	con	full lcrV	A
1909	0056-06	40	3	con	full lcrV	A
1921	0056-06	45	3	con	full lcrV	A
1943	0056-06	50	3	con	full lcrV	A
1954	0056-06	55	3	con	full lcrV	A
1957	0056-06	60	3	con	full lcrV	A
1959	0056-06	65	3	con	full lcrV	A
1970	0056-06	70	3	con	full lcrV	A
2002	0056-06	75	3	con	full lcrV	A
1984	0056-06	80	3	con	full lcrV	A
1974	0056-06	85	3	con	full lcrV	A
1983	0056-06	90	3	con	full lcrV	A
1844	0056-06	95	3	con	full lcrV	A
1936	0056-06	100	3	con	full lcrV	A
1934	0056-06	105	3	con	full lcrV	A
1989	0056-06	110	3	con	full lcrV	A
2046	0056-06	115	3	con	full lcrV	A
2007	0056-06	120	3	con	full lcrV	A
2819	0056-06	0	1	exp	full lcrV	A
10101	0056-06	5	1	exp	full lcrV	A
19387	0056-06	10	1	exp	full lcrV	A
25024	0056-06	15	1	exp	full lcrV	A
28220	0056-06	20	1	exp	full lcrV	A
29370	0056-06	25	1	exp	full lcrV	A
29968	0056-06	30	1	exp	full lcrV	A
30241	0056-06	35	1	exp	full lcrV	A
30026	0056-06	40	1	exp	full lcrV	A
29841	0056-06	45	1	exp	full lcrV	A
29932	0056-06	50	1	exp	full lcrV	A
29746	0056-06	55	1	exp	full lcrV	A
29544	0056-06	60	1	exp	full lcrV	A
29583	0056-06	65	1	exp	full lcrV	A
29350	0056-06	70	1	exp	full lcrV	A
29263	0056-06	75	1	exp	full lcrV	A
28860	0056-06	80	1	exp	full lcrV	A
29003	0056-06	85	1	exp	full lcrV	A
29034	0056-06	90	1	exp	full lcrV	A
28726	0056-06	95	1	exp	full lcrV	A
29202	0056-06	100	1	exp	full lcrV	A
29227	0056-06	105	1	exp	full lcrV	A
29120	0056-06	110	1	exp	full lcrV	A
29244	0056-06	115	1	exp	full lcrV	A
29286	0056-06	120	1	exp	full lcrV	A
2867	0056-06	0	2	exp	full lcrV	A
10382	0056-06	5	2	exp	full lcrV	A
19877	0056-06	10	2	exp	full lcrV	A
25451	0056-06	15	2	exp	full lcrV	A
27987	0056-06	20	2	exp	full lcrV	A
29265	0056-06	25	2	exp	full lcrV	A
29446	0056-06	30	2	exp	full lcrV	A
29438	0056-06	35	2	exp	full lcrV	A
29413	0056-06	40	2	exp	full lcrV	A
29092	0056-06	45	2	exp	full lcrV	A
28884	0056-06	50	2	exp	full lcrV	A
28502	0056-06	55	2	exp	full lcrV	A
28571	0056-06	60	2	exp	full lcrV	A
28402	0056-06	65	2	exp	full lcrV	A
28246	0056-06	70	2	exp	full lcrV	A
28101	0056-06	75	2	exp	full lcrV	A
27764	0056-06	80	2	exp	full lcrV	A
27935	0056-06	85	2	exp	full lcrV	A
27870	0056-06	90	2	exp	full lcrV	A
27562	0056-06	95	2	exp	full lcrV	A
27689	0056-06	100	2	exp	full lcrV	A
27776	0056-06	105	2	exp	full lcrV	A
27965	0056-06	110	2	exp	full lcrV	A
27787	0056-06	115	2	exp	full lcrV	A
27714	0056-06	120	2	exp	full lcrV	A
2810	0056-06	0	3	exp	full lcrV	A
10116	0056-06	5	3	exp	full lcrV	A
19352	0056-06	10	3	exp	full lcrV	A
24923	0056-06	15	3	exp	full lcrV	A
27789	0056-06	20	3	exp	full lcrV	A
28949	0056-06	25	3	exp	full lcrV	A
29515	0056-06	30	3	exp	full lcrV	A
29429	0056-06	35	3	exp	full lcrV	A
29472	0056-06	40	3	exp	full lcrV	A
29363	0056-06	45	3	exp	full lcrV	A
29399	0056-06	50	3	exp	full lcrV	A
29357	0056-06	55	3	exp	full lcrV	A
28972	0056-06	60	3	exp	full lcrV	A
29074	0056-06	65	3	exp	full lcrV	A
28962	0056-06	70	3	exp	full lcrV	A
28913	0056-06	75	3	exp	full lcrV	A
28708	0056-06	80	3	exp	full lcrV	A
28587	0056-06	85	3	exp	full lcrV	A
28743	0056-06	90	3	exp	full lcrV	A
28589	0056-06	95	3	exp	full lcrV	A
28717	0056-06	100	3	exp	full lcrV	A
28875	0056-06	105	3	exp	full lcrV	A
29045	0056-06	110	3	exp	full lcrV	A
29145	0056-06	115	3	exp	full lcrV	A
28888	0056-06	120	3	exp	full lcrV	A
1681	0056-07	0	1	con	full lcrV	A
1713	0056-07	5	1	con	full lcrV	A
1743	0056-07	10	1	con	full lcrV	A
1855	0056-07	15	1	con	full lcrV	A
1913	0056-07	20	1	con	full lcrV	A
1899	0056-07	25	1	con	full lcrV	A
1961	0056-07	30	1	con	full lcrV	A
1990	0056-07	35	1	con	full lcrV	A
2037	0056-07	40	1	con	full lcrV	A
2008	0056-07	45	1	con	full lcrV	A
2062	0056-07	50	1	con	full lcrV	A
2072	0056-07	55	1	con	full lcrV	A
2031	0056-07	60	1	con	full lcrV	A
2070	0056-07	65	1	con	full lcrV	A
2040	0056-07	70	1	con	full lcrV	A
2076	0056-07	75	1	con	full lcrV	A
2051	0056-07	80	1	con	full lcrV	A
2048	0056-07	85	1	con	full lcrV	A
2037	0056-07	90	1	con	full lcrV	A
2063	0056-07	95	1	con	full lcrV	A
2061	0056-07	100	1	con	full lcrV	A
2124	0056-07	105	1	con	full lcrV	A
2097	0056-07	110	1	con	full lcrV	A
2208	0056-07	115	1	con	full lcrV	A
2193	0056-07	120	1	con	full lcrV	A
1810	0056-07	0	2	con	full lcrV	A
1839	0056-07	5	2	con	full lcrV	A
1886	0056-07	10	2	con	full lcrV	A
1974	0056-07	15	2	con	full lcrV	A
2000	0056-07	20	2	con	full lcrV	A
2078	0056-07	25	2	con	full lcrV	A
2052	0056-07	30	2	con	full lcrV	A
2076	0056-07	35	2	con	full lcrV	A
2069	0056-07	40	2	con	full lcrV	A
2096	0056-07	45	2	con	full lcrV	A
2111	0056-07	50	2	con	full lcrV	A
2078	0056-07	55	2	con	full lcrV	A
2077	0056-07	60	2	con	full lcrV	A
2072	0056-07	65	2	con	full lcrV	A
2130	0056-07	70	2	con	full lcrV	A
2133	0056-07	75	2	con	full lcrV	A
2093	0056-07	80	2	con	full lcrV	A
2115	0056-07	85	2	con	full lcrV	A
2139	0056-07	90	2	con	full lcrV	A
2140	0056-07	95	2	con	full lcrV	A
2161	0056-07	100	2	con	full lcrV	A
2187	0056-07	105	2	con	full lcrV	A
2230	0056-07	110	2	con	full lcrV	A
2258	0056-07	115	2	con	full lcrV	A
2312	0056-07	120	2	con	full lcrV	A
1755	0056-07	0	3	con	full lcrV	A
1876	0056-07	5	3	con	full lcrV	A
1867	0056-07	10	3	con	full lcrV	A
1958	0056-07	15	3	con	full lcrV	A
2024	0056-07	20	3	con	full lcrV	A
2074	0056-07	25	3	con	full lcrV	A
2109	0056-07	30	3	con	full lcrV	A
2095	0056-07	35	3	con	full lcrV	A
2115	0056-07	40	3	con	full lcrV	A
2118	0056-07	45	3	con	full lcrV	A
2182	0056-07	50	3	con	full lcrV	A
2136	0056-07	55	3	con	full lcrV	A
2157	0056-07	60	3	con	full lcrV	A
2211	0056-07	65	3	con	full lcrV	A
2165	0056-07	70	3	con	full lcrV	A
2230	0056-07	75	3	con	full lcrV	A
2259	0056-07	80	3	con	full lcrV	A
2210	0056-07	85	3	con	full lcrV	A
2167	0056-07	90	3	con	full lcrV	A
2197	0056-07	95	3	con	full lcrV	A
2156	0056-07	100	3	con	full lcrV	A
2200	0056-07	105	3	con	full lcrV	A
2246	0056-07	110	3	con	full lcrV	A
2273	0056-07	115	3	con	full lcrV	A
2284	0056-07	120	3	con	full lcrV	A
3395	0056-07	0	1	exp	full lcrV	A
13016	0056-07	5	1	exp	full lcrV	A
22526	0056-07	10	1	exp	full lcrV	A
27052	0056-07	15	1	exp	full lcrV	A
29069	0056-07	20	1	exp	full lcrV	A
29630	0056-07	25	1	exp	full lcrV	A
29696	0056-07	30	1	exp	full lcrV	A
29777	0056-07	35	1	exp	full lcrV	A
29587	0056-07	40	1	exp	full lcrV	A
29322	0056-07	45	1	exp	full lcrV	A
29322	0056-07	50	1	exp	full lcrV	A
29213	0056-07	55	1	exp	full lcrV	A
29015	0056-07	60	1	exp	full lcrV	A
29100	0056-07	65	1	exp	full lcrV	A
29118	0056-07	70	1	exp	full lcrV	A
28941	0056-07	75	1	exp	full lcrV	A
29051	0056-07	80	1	exp	full lcrV	A
28872	0056-07	85	1	exp	full lcrV	A
29115	0056-07	90	1	exp	full lcrV	A
29111	0056-07	95	1	exp	full lcrV	A
29031	0056-07	100	1	exp	full lcrV	A
29002	0056-07	105	1	exp	full lcrV	A
29049	0056-07	110	1	exp	full lcrV	A
29124	0056-07	115	1	exp	full lcrV	A
29000	0056-07	120	1	exp	full lcrV	A
3734	0056-07	0	2	exp	full lcrV	A
13758	0056-07	5	2	exp	full lcrV	A
22388	0056-07	10	2	exp	full lcrV	A
26589	0056-07	15	2	exp	full lcrV	A
28477	0056-07	20	2	exp	full lcrV	A
29023	0056-07	25	2	exp	full lcrV	A
29439	0056-07	30	2	exp	full lcrV	A
29502	0056-07	35	2	exp	full lcrV	A
29315	0056-07	40	2	exp	full lcrV	A
29202	0056-07	45	2	exp	full lcrV	A
29173	0056-07	50	2	exp	full lcrV	A
29095	0056-07	55	2	exp	full lcrV	A
28881	0056-07	60	2	exp	full lcrV	A
28733	0056-07	65	2	exp	full lcrV	A
28751	0056-07	70	2	exp	full lcrV	A
28912	0056-07	75	2	exp	full lcrV	A
28719	0056-07	80	2	exp	full lcrV	A
28827	0056-07	85	2	exp	full lcrV	A
28864	0056-07	90	2	exp	full lcrV	A
28841	0056-07	95	2	exp	full lcrV	A
29042	0056-07	100	2	exp	full lcrV	A
28891	0056-07	105	2	exp	full lcrV	A
29073	0056-07	110	2	exp	full lcrV	A
28958	0056-07	115	2	exp	full lcrV	A
29189	0056-07	120	2	exp	full lcrV	A
3956	0056-07	0	3	exp	full lcrV	A
14365	0056-07	5	3	exp	full lcrV	A
22692	0056-07	10	3	exp	full lcrV	A
26411	0056-07	15	3	exp	full lcrV	A
28336	0056-07	20	3	exp	full lcrV	A
28824	0056-07	25	3	exp	full lcrV	A
29286	0056-07	30	3	exp	full lcrV	A
29115	0056-07	35	3	exp	full lcrV	A
29070	0056-07	40	3	exp	full lcrV	A
28868	0056-07	45	3	exp	full lcrV	A
28797	0056-07	50	3	exp	full lcrV	A
28426	0056-07	55	3	exp	full lcrV	A
28131	0056-07	60	3	exp	full lcrV	A
27976	0056-07	65	3	exp	full lcrV	A
27872	0056-07	70	3	exp	full lcrV	A
27572	0056-07	75	3	exp	full lcrV	A
27942	0056-07	80	3	exp	full lcrV	A
27538	0056-07	85	3	exp	full lcrV	A
27531	0056-07	90	3	exp	full lcrV	A
27663	0056-07	95	3	exp	full lcrV	A
27602	0056-07	100	3	exp	full lcrV	A
27652	0056-07	105	3	exp	full lcrV	A
27784	0056-07	110	3	exp	full lcrV	A
27512	0056-07	115	3	exp	full lcrV	A
27695	0056-07	120	3	exp	full lcrV	A
1623	0056-08	0	1	con	full lcrV	A
1699	0056-08	5	1	con	full lcrV	A
1675	0056-08	10	1	con	full lcrV	A
1658	0056-08	15	1	con	full lcrV	A
1728	0056-08	20	1	con	full lcrV	A
1718	0056-08	25	1	con	full lcrV	A
1720	0056-08	30	1	con	full lcrV	A
1737	0056-08	35	1	con	full lcrV	A
1722	0056-08	40	1	con	full lcrV	A
1725	0056-08	45	1	con	full lcrV	A
1789	0056-08	50	1	con	full lcrV	A
1776	0056-08	55	1	con	full lcrV	A
1792	0056-08	60	1	con	full lcrV	A
1751	0056-08	65	1	con	full lcrV	A
1769	0056-08	70	1	con	full lcrV	A
1774	0056-08	75	1	con	full lcrV	A
1773	0056-08	80	1	con	full lcrV	A
1731	0056-08	85	1	con	full lcrV	A
1738	0056-08	90	1	con	full lcrV	A
1739	0056-08	95	1	con	full lcrV	A
1800	0056-08	100	1	con	full lcrV	A
1737	0056-08	105	1	con	full lcrV	A
1817	0056-08	110	1	con	full lcrV	A
1798	0056-08	115	1	con	full lcrV	A
1851	0056-08	120	1	con	full lcrV	A
1696	0056-08	0	2	con	full lcrV	A
1703	0056-08	5	2	con	full lcrV	A
1691	0056-08	10	2	con	full lcrV	A
1704	0056-08	15	2	con	full lcrV	A
1711	0056-08	20	2	con	full lcrV	A
1697	0056-08	25	2	con	full lcrV	A
1708	0056-08	30	2	con	full lcrV	A
1738	0056-08	35	2	con	full lcrV	A
1738	0056-08	40	2	con	full lcrV	A
1746	0056-08	45	2	con	full lcrV	A
1765	0056-08	50	2	con	full lcrV	A
1766	0056-08	55	2	con	full lcrV	A
1759	0056-08	60	2	con	full lcrV	A
1771	0056-08	65	2	con	full lcrV	A
1803	0056-08	70	2	con	full lcrV	A
1794	0056-08	75	2	con	full lcrV	A
1823	0056-08	80	2	con	full lcrV	A
1834	0056-08	85	2	con	full lcrV	A
1794	0056-08	90	2	con	full lcrV	A
1813	0056-08	95	2	con	full lcrV	A
1759	0056-08	100	2	con	full lcrV	A
1810	0056-08	105	2	con	full lcrV	A
1820	0056-08	110	2	con	full lcrV	A
1885	0056-08	115	2	con	full lcrV	A
1823	0056-08	120	2	con	full lcrV	A
1630	0056-08	0	3	con	full lcrV	A
1602	0056-08	5	3	con	full lcrV	A
1697	0056-08	10	3	con	full lcrV	A
1674	0056-08	15	3	con	full lcrV	A
1669	0056-08	20	3	con	full lcrV	A
1674	0056-08	25	3	con	full lcrV	A
1717	0056-08	30	3	con	full lcrV	A
1671	0056-08	35	3	con	full lcrV	A
1688	0056-08	40	3	con	full lcrV	A
1673	0056-08	45	3	con	full lcrV	A
1704	0056-08	50	3	con	full lcrV	A
1702	0056-08	55	3	con	full lcrV	A
1744	0056-08	60	3	con	full lcrV	A
1732	0056-08	65	3	con	full lcrV	A
1721	0056-08	70	3	con	full lcrV	A
1749	0056-08	75	3	con	full lcrV	A
1774	0056-08	80	3	con	full lcrV	A
1741	0056-08	85	3	con	full lcrV	A
1708	0056-08	90	3	con	full lcrV	A
1708	0056-08	95	3	con	full lcrV	A
1757	0056-08	100	3	con	full lcrV	A
1748	0056-08	105	3	con	full lcrV	A
1773	0056-08	110	3	con	full lcrV	A
1826	0056-08	115	3	con	full lcrV	A
1800	0056-08	120	3	con	full lcrV	A
3503	0056-08	0	1	exp	full lcrV	A
12094	0056-08	5	1	exp	full lcrV	A
19431	0056-08	10	1	exp	full lcrV	A
23969	0056-08	15	1	exp	full lcrV	A
26548	0056-08	20	1	exp	full lcrV	A
27902	0056-08	25	1	exp	full lcrV	A
28650	0056-08	30	1	exp	full lcrV	A
28949	0056-08	35	1	exp	full lcrV	A
28875	0056-08	40	1	exp	full lcrV	A
28989	0056-08	45	1	exp	full lcrV	A
29156	0056-08	50	1	exp	full lcrV	A
28921	0056-08	55	1	exp	full lcrV	A
29076	0056-08	60	1	exp	full lcrV	A
29078	0056-08	65	1	exp	full lcrV	A
28910	0056-08	70	1	exp	full lcrV	A
29077	0056-08	75	1	exp	full lcrV	A
29146	0056-08	80	1	exp	full lcrV	A
29189	0056-08	85	1	exp	full lcrV	A
29258	0056-08	90	1	exp	full lcrV	A
29119	0056-08	95	1	exp	full lcrV	A
29242	0056-08	100	1	exp	full lcrV	A
29136	0056-08	105	1	exp	full lcrV	A
29188	0056-08	110	1	exp	full lcrV	A
29218	0056-08	115	1	exp	full lcrV	A
29198	0056-08	120	1	exp	full lcrV	A
3084	0056-08	0	2	exp	full lcrV	A
11340	0056-08	5	2	exp	full lcrV	A
19727	0056-08	10	2	exp	full lcrV	A
24362	0056-08	15	2	exp	full lcrV	A
26898	0056-08	20	2	exp	full lcrV	A
28494	0056-08	25	2	exp	full lcrV	A
29132	0056-08	30	2	exp	full lcrV	A
29158	0056-08	35	2	exp	full lcrV	A
29394	0056-08	40	2	exp	full lcrV	A
29242	0056-08	45	2	exp	full lcrV	A
29353	0056-08	50	2	exp	full lcrV	A
29142	0056-08	55	2	exp	full lcrV	A
29367	0056-08	60	2	exp	full lcrV	A
29249	0056-08	65	2	exp	full lcrV	A
29423	0056-08	70	2	exp	full lcrV	A
29287	0056-08	75	2	exp	full lcrV	A
29269	0056-08	80	2	exp	full lcrV	A
29112	0056-08	85	2	exp	full lcrV	A
29071	0056-08	90	2	exp	full lcrV	A
29146	0056-08	95	2	exp	full lcrV	A
29144	0056-08	100	2	exp	full lcrV	A
29311	0056-08	105	2	exp	full lcrV	A
29293	0056-08	110	2	exp	full lcrV	A
29507	0056-08	115	2	exp	full lcrV	A
29329	0056-08	120	2	exp	full lcrV	A
3041	0056-08	0	3	exp	full lcrV	A
11221	0056-08	5	3	exp	full lcrV	A
18765	0056-08	10	3	exp	full lcrV	A
23147	0056-08	15	3	exp	full lcrV	A
25550	0056-08	20	3	exp	full lcrV	A
26619	0056-08	25	3	exp	full lcrV	A
27174	0056-08	30	3	exp	full lcrV	A
27595	0056-08	35	3	exp	full lcrV	A
27778	0056-08	40	3	exp	full lcrV	A
27633	0056-08	45	3	exp	full lcrV	A
27883	0056-08	50	3	exp	full lcrV	A
27830	0056-08	55	3	exp	full lcrV	A
27945	0056-08	60	3	exp	full lcrV	A
28227	0056-08	65	3	exp	full lcrV	A
28170	0056-08	70	3	exp	full lcrV	A
28249	0056-08	75	3	exp	full lcrV	A
28069	0056-08	80	3	exp	full lcrV	A
28116	0056-08	85	3	exp	full lcrV	A
27918	0056-08	90	3	exp	full lcrV	A
27691	0056-08	95	3	exp	full lcrV	A
28239	0056-08	100	3	exp	full lcrV	A
28225	0056-08	105	3	exp	full lcrV	A
28176	0056-08	110	3	exp	full lcrV	A
28294	0056-08	115	3	exp	full lcrV	A
28165	0056-08	120	3	exp	full lcrV	A
2004	0056-09	0	1	con	full lcrV	A
2205	0056-09	5	1	con	full lcrV	A
2427	0056-09	10	1	con	full lcrV	A
2762	0056-09	15	1	con	full lcrV	A
2890	0056-09	20	1	con	full lcrV	A
3003	0056-09	25	1	con	full lcrV	A
3039	0056-09	30	1	con	full lcrV	A
3073	0056-09	35	1	con	full lcrV	A
3171	0056-09	40	1	con	full lcrV	A
3196	0056-09	45	1	con	full lcrV	A
3235	0056-09	50	1	con	full lcrV	A
3267	0056-09	55	1	con	full lcrV	A
3259	0056-09	60	1	con	full lcrV	A
3357	0056-09	65	1	con	full lcrV	A
3383	0056-09	70	1	con	full lcrV	A
3420	0056-09	75	1	con	full lcrV	A
3427	0056-09	80	1	con	full lcrV	A
3472	0056-09	85	1	con	full lcrV	A
3483	0056-09	90	1	con	full lcrV	A
3597	0056-09	95	1	con	full lcrV	A
3520	0056-09	100	1	con	full lcrV	A
3575	0056-09	105	1	con	full lcrV	A
3643	0056-09	110	1	con	full lcrV	A
3705	0056-09	115	1	con	full lcrV	A
3641	0056-09	120	1	con	full lcrV	A
1799	0056-09	0	2	con	full lcrV	A
1960	0056-09	5	2	con	full lcrV	A
2065	0056-09	10	2	con	full lcrV	A
2199	0056-09	15	2	con	full lcrV	A
2290	0056-09	20	2	con	full lcrV	A
2319	0056-09	25	2	con	full lcrV	A
2361	0056-09	30	2	con	full lcrV	A
2358	0056-09	35	2	con	full lcrV	A
2344	0056-09	40	2	con	full lcrV	A
2407	0056-09	45	2	con	full lcrV	A
2339	0056-09	50	2	con	full lcrV	A
2396	0056-09	55	2	con	full lcrV	A
2376	0056-09	60	2	con	full lcrV	A
2382	0056-09	65	2	con	full lcrV	A
2371	0056-09	70	2	con	full lcrV	A
2426	0056-09	75	2	con	full lcrV	A
2388	0056-09	80	2	con	full lcrV	A
2405	0056-09	85	2	con	full lcrV	A
2448	0056-09	90	2	con	full lcrV	A
2445	0056-09	95	2	con	full lcrV	A
2522	0056-09	100	2	con	full lcrV	A
2534	0056-09	105	2	con	full lcrV	A
2546	0056-09	110	2	con	full lcrV	A
2601	0056-09	115	2	con	full lcrV	A
2623	0056-09	120	2	con	full lcrV	A
1871	0056-09	0	3	con	full lcrV	A
2008	0056-09	5	3	con	full lcrV	A
2157	0056-09	10	3	con	full lcrV	A
2222	0056-09	15	3	con	full lcrV	A
2323	0056-09	20	3	con	full lcrV	A
2384	0056-09	25	3	con	full lcrV	A
2404	0056-09	30	3	con	full lcrV	A
2389	0056-09	35	3	con	full lcrV	A
2475	0056-09	40	3	con	full lcrV	A
2432	0056-09	45	3	con	full lcrV	A
2416	0056-09	50	3	con	full lcrV	A
2422	0056-09	55	3	con	full lcrV	A
2441	0056-09	60	3	con	full lcrV	A
2461	0056-09	65	3	con	full lcrV	A
2460	0056-09	70	3	con	full lcrV	A
2516	0056-09	75	3	con	full lcrV	A
2540	0056-09	80	3	con	full lcrV	A
2507	0056-09	85	3	con	full lcrV	A
2483	0056-09	90	3	con	full lcrV	A
2507	0056-09	95	3	con	full lcrV	A
2504	0056-09	100	3	con	full lcrV	A
2551	0056-09	105	3	con	full lcrV	A
2610	0056-09	110	3	con	full lcrV	A
2612	0056-09	115	3	con	full lcrV	A
2615	0056-09	120	3	con	full lcrV	A
5431	0056-09	0	1	exp	full lcrV	A
17921	0056-09	5	1	exp	full lcrV	A
25272	0056-09	10	1	exp	full lcrV	A
29400	0056-09	15	1	exp	full lcrV	A
31160	0056-09	20	1	exp	full lcrV	A
31661	0056-09	25	1	exp	full lcrV	A
31524	0056-09	30	1	exp	full lcrV	A
31118	0056-09	35	1	exp	full lcrV	A
30880	0056-09	40	1	exp	full lcrV	A
30554	0056-09	45	1	exp	full lcrV	A
30407	0056-09	50	1	exp	full lcrV	A
30178	0056-09	55	1	exp	full lcrV	A
30014	0056-09	60	1	exp	full lcrV	A
29951	0056-09	65	1	exp	full lcrV	A
29857	0056-09	70	1	exp	full lcrV	A
29665	0056-09	75	1	exp	full lcrV	A
30037	0056-09	80	1	exp	full lcrV	A
29659	0056-09	85	1	exp	full lcrV	A
29755	0056-09	90	1	exp	full lcrV	A
29800	0056-09	95	1	exp	full lcrV	A
29782	0056-09	100	1	exp	full lcrV	A
29752	0056-09	105	1	exp	full lcrV	A
29776	0056-09	110	1	exp	full lcrV	A
29841	0056-09	115	1	exp	full lcrV	A
29715	0056-09	120	1	exp	full lcrV	A
4913	0056-09	0	2	exp	full lcrV	A
16858	0056-09	5	2	exp	full lcrV	A
24080	0056-09	10	2	exp	full lcrV	A
28201	0056-09	15	2	exp	full lcrV	A
29905	0056-09	20	2	exp	full lcrV	A
30347	0056-09	25	2	exp	full lcrV	A
30368	0056-09	30	2	exp	full lcrV	A
30026	0056-09	35	2	exp	full lcrV	A
29655	0056-09	40	2	exp	full lcrV	A
29773	0056-09	45	2	exp	full lcrV	A
29283	0056-09	50	2	exp	full lcrV	A
29073	0056-09	55	2	exp	full lcrV	A
29093	0056-09	60	2	exp	full lcrV	A
28927	0056-09	65	2	exp	full lcrV	A
28827	0056-09	70	2	exp	full lcrV	A
28497	0056-09	75	2	exp	full lcrV	A
28740	0056-09	80	2	exp	full lcrV	A
28658	0056-09	85	2	exp	full lcrV	A
28636	0056-09	90	2	exp	full lcrV	A
28542	0056-09	95	2	exp	full lcrV	A
28687	0056-09	100	2	exp	full lcrV	A
28684	0056-09	105	2	exp	full lcrV	A
28763	0056-09	110	2	exp	full lcrV	A
28659	0056-09	115	2	exp	full lcrV	A
28822	0056-09	120	2	exp	full lcrV	A
5143	0056-09	0	3	exp	full lcrV	A
17303	0056-09	5	3	exp	full lcrV	A
24588	0056-09	10	3	exp	full lcrV	A
28722	0056-09	15	3	exp	full lcrV	A
30414	0056-09	20	3	exp	full lcrV	A
31027	0056-09	25	3	exp	full lcrV	A
30742	0056-09	30	3	exp	full lcrV	A
30605	0056-09	35	3	exp	full lcrV	A
30356	0056-09	40	3	exp	full lcrV	A
30317	0056-09	45	3	exp	full lcrV	A
29975	0056-09	50	3	exp	full lcrV	A
29907	0056-09	55	3	exp	full lcrV	A
29684	0056-09	60	3	exp	full lcrV	A
29595	0056-09	65	3	exp	full lcrV	A
29477	0056-09	70	3	exp	full lcrV	A
29631	0056-09	75	3	exp	full lcrV	A
29457	0056-09	80	3	exp	full lcrV	A
29489	0056-09	85	3	exp	full lcrV	A
29561	0056-09	90	3	exp	full lcrV	A
29479	0056-09	95	3	exp	full lcrV	A
29489	0056-09	100	3	exp	full lcrV	A
29597	0056-09	105	3	exp	full lcrV	A
29405	0056-09	110	3	exp	full lcrV	A
29558	0056-09	115	3	exp	full lcrV	A
29739	0056-09	120	3	exp	full lcrV	A
1907	0056-10	0	1	con	full lcrV	A
1974	0056-10	5	1	con	full lcrV	A
1971	0056-10	10	1	con	full lcrV	A
2037	0056-10	15	1	con	full lcrV	A
2093	0056-10	20	1	con	full lcrV	A
2115	0056-10	25	1	con	full lcrV	A
2162	0056-10	30	1	con	full lcrV	A
2208	0056-10	35	1	con	full lcrV	A
2154	0056-10	40	1	con	full lcrV	A
2224	0056-10	45	1	con	full lcrV	A
2243	0056-10	50	1	con	full lcrV	A
2247	0056-10	55	1	con	full lcrV	A
2243	0056-10	60	1	con	full lcrV	A
2323	0056-10	65	1	con	full lcrV	A
2287	0056-10	70	1	con	full lcrV	A
2336	0056-10	75	1	con	full lcrV	A
2342	0056-10	80	1	con	full lcrV	A
2272	0056-10	85	1	con	full lcrV	A
2284	0056-10	90	1	con	full lcrV	A
2327	0056-10	95	1	con	full lcrV	A
2370	0056-10	100	1	con	full lcrV	A
2381	0056-10	105	1	con	full lcrV	A
2414	0056-10	110	1	con	full lcrV	A
2478	0056-10	115	1	con	full lcrV	A
2468	0056-10	120	1	con	full lcrV	A
1980	0056-10	0	2	con	full lcrV	A
2013	0056-10	5	2	con	full lcrV	A
1987	0056-10	10	2	con	full lcrV	A
2042	0056-10	15	2	con	full lcrV	A
2031	0056-10	20	2	con	full lcrV	A
2125	0056-10	25	2	con	full lcrV	A
2156	0056-10	30	2	con	full lcrV	A
2129	0056-10	35	2	con	full lcrV	A
2140	0056-10	40	2	con	full lcrV	A
2169	0056-10	45	2	con	full lcrV	A
2215	0056-10	50	2	con	full lcrV	A
2234	0056-10	55	2	con	full lcrV	A
2184	0056-10	60	2	con	full lcrV	A
2173	0056-10	65	2	con	full lcrV	A
2212	0056-10	70	2	con	full lcrV	A
2182	0056-10	75	2	con	full lcrV	A
2137	0056-10	80	2	con	full lcrV	A
2130	0056-10	85	2	con	full lcrV	A
2150	0056-10	90	2	con	full lcrV	A
2196	0056-10	95	2	con	full lcrV	A
2236	0056-10	100	2	con	full lcrV	A
2258	0056-10	105	2	con	full lcrV	A
2325	0056-10	110	2	con	full lcrV	A
2320	0056-10	115	2	con	full lcrV	A
2357	0056-10	120	2	con	full lcrV	A
1903	0056-10	0	3	con	full lcrV	A
1934	0056-10	5	3	con	full lcrV	A
1938	0056-10	10	3	con	full lcrV	A
1990	0056-10	15	3	con	full lcrV	A
2031	0056-10	20	3	con	full lcrV	A
2087	0056-10	25	3	con	full lcrV	A
2075	0056-10	30	3	con	full lcrV	A
2094	0056-10	35	3	con	full lcrV	A
2144	0056-10	40	3	con	full lcrV	A
2165	0056-10	45	3	con	full lcrV	A
2157	0056-10	50	3	con	full lcrV	A
2170	0056-10	55	3	con	full lcrV	A
2130	0056-10	60	3	con	full lcrV	A
2088	0056-10	65	3	con	full lcrV	A
2139	0056-10	70	3	con	full lcrV	A
2089	0056-10	75	3	con	full lcrV	A
2024	0056-10	80	3	con	full lcrV	A
2081	0056-10	85	3	con	full lcrV	A
2082	0056-10	90	3	con	full lcrV	A
2079	0056-10	95	3	con	full lcrV	A
2146	0056-10	100	3	con	full lcrV	A
2227	0056-10	105	3	con	full lcrV	A
2265	0056-10	110	3	con	full lcrV	A
2286	0056-10	115	3	con	full lcrV	A
2270	0056-10	120	3	con	full lcrV	A
3510	0056-10	0	1	exp	full lcrV	A
12615	0056-10	5	1	exp	full lcrV	A
21080	0056-10	10	1	exp	full lcrV	A
25928	0056-10	15	1	exp	full lcrV	A
28409	0056-10	20	1	exp	full lcrV	A
29623	0056-10	25	1	exp	full lcrV	A
30053	0056-10	30	1	exp	full lcrV	A
30425	0056-10	35	1	exp	full lcrV	A
30174	0056-10	40	1	exp	full lcrV	A
29903	0056-10	45	1	exp	full lcrV	A
29598	0056-10	50	1	exp	full lcrV	A
29393	0056-10	55	1	exp	full lcrV	A
29328	0056-10	60	1	exp	full lcrV	A
29189	0056-10	65	1	exp	full lcrV	A
29065	0056-10	70	1	exp	full lcrV	A
29113	0056-10	75	1	exp	full lcrV	A
28809	0056-10	80	1	exp	full lcrV	A
28608	0056-10	85	1	exp	full lcrV	A
28822	0056-10	90	1	exp	full lcrV	A
28783	0056-10	95	1	exp	full lcrV	A
28863	0056-10	100	1	exp	full lcrV	A
29153	0056-10	105	1	exp	full lcrV	A
29002	0056-10	110	1	exp	full lcrV	A
29190	0056-10	115	1	exp	full lcrV	A
29053	0056-10	120	1	exp	full lcrV	A
3753	0056-10	0	2	exp	full lcrV	A
13281	0056-10	5	2	exp	full lcrV	A
21601	0056-10	10	2	exp	full lcrV	A
26343	0056-10	15	2	exp	full lcrV	A
28773	0056-10	20	2	exp	full lcrV	A
29785	0056-10	25	2	exp	full lcrV	A
30168	0056-10	30	2	exp	full lcrV	A
30051	0056-10	35	2	exp	full lcrV	A
30152	0056-10	40	2	exp	full lcrV	A
30007	0056-10	45	2	exp	full lcrV	A
29784	0056-10	50	2	exp	full lcrV	A
29574	0056-10	55	2	exp	full lcrV	A
29448	0056-10	60	2	exp	full lcrV	A
29490	0056-10	65	2	exp	full lcrV	A
29100	0056-10	70	2	exp	full lcrV	A
29214	0056-10	75	2	exp	full lcrV	A
29267	0056-10	80	2	exp	full lcrV	A
29189	0056-10	85	2	exp	full lcrV	A
29224	0056-10	90	2	exp	full lcrV	A
29069	0056-10	95	2	exp	full lcrV	A
29334	0056-10	100	2	exp	full lcrV	A
29384	0056-10	105	2	exp	full lcrV	A
29244	0056-10	110	2	exp	full lcrV	A
29316	0056-10	115	2	exp	full lcrV	A
29388	0056-10	120	2	exp	full lcrV	A
3477	0056-10	0	3	exp	full lcrV	A
12309	0056-10	5	3	exp	full lcrV	A
20711	0056-10	10	3	exp	full lcrV	A
25498	0056-10	15	3	exp	full lcrV	A
28402	0056-10	20	3	exp	full lcrV	A
29562	0056-10	25	3	exp	full lcrV	A
30185	0056-10	30	3	exp	full lcrV	A
30045	0056-10	35	3	exp	full lcrV	A
30144	0056-10	40	3	exp	full lcrV	A
29938	0056-10	45	3	exp	full lcrV	A
29849	0056-10	50	3	exp	full lcrV	A
29603	0056-10	55	3	exp	full lcrV	A
29753	0056-10	60	3	exp	full lcrV	A
29485	0056-10	65	3	exp	full lcrV	A
29424	0056-10	70	3	exp	full lcrV	A
29610	0056-10	75	3	exp	full lcrV	A
29175	0056-10	80	3	exp	full lcrV	A
29135	0056-10	85	3	exp	full lcrV	A
29112	0056-10	90	3	exp	full lcrV	A
29206	0056-10	95	3	exp	full lcrV	A
29286	0056-10	100	3	exp	full lcrV	A
29213	0056-10	105	3	exp	full lcrV	A
29202	0056-10	110	3	exp	full lcrV	A
29278	0056-10	115	3	exp	full lcrV	A
29252	0056-10	120	3	exp	full lcrV	A
1902	0056-11	0	1	con	full lcrV	A
2242	0056-11	5	1	con	full lcrV	A
2930	0056-11	10	1	con	full lcrV	A
3710	0056-11	15	1	con	full lcrV	A
4337	0056-11	20	1	con	full lcrV	A
4721	0056-11	25	1	con	full lcrV	A
5100	0056-11	30	1	con	full lcrV	A
5340	0056-11	35	1	con	full lcrV	A
5503	0056-11	40	1	con	full lcrV	A
5626	0056-11	45	1	con	full lcrV	A
5697	0056-11	50	1	con	full lcrV	A
5907	0056-11	55	1	con	full lcrV	A
5965	0056-11	60	1	con	full lcrV	A
6019	0056-11	65	1	con	full lcrV	A
6076	0056-11	70	1	con	full lcrV	A
6240	0056-11	75	1	con	full lcrV	A
6226	0056-11	80	1	con	full lcrV	A
6328	0056-11	85	1	con	full lcrV	A
6370	0056-11	90	1	con	full lcrV	A
6434	0056-11	95	1	con	full lcrV	A
6549	0056-11	100	1	con	full lcrV	A
6585	0056-11	105	1	con	full lcrV	A
6673	0056-11	110	1	con	full lcrV	A
6759	0056-11	115	1	con	full lcrV	A
6879	0056-11	120	1	con	full lcrV	A
1906	0056-11	0	2	con	full lcrV	A
2140	0056-11	5	2	con	full lcrV	A
2608	0056-11	10	2	con	full lcrV	A
3146	0056-11	15	2	con	full lcrV	A
3680	0056-11	20	2	con	full lcrV	A
3953	0056-11	25	2	con	full lcrV	A
4159	0056-11	30	2	con	full lcrV	A
4352	0056-11	35	2	con	full lcrV	A
4506	0056-11	40	2	con	full lcrV	A
4552	0056-11	45	2	con	full lcrV	A
4668	0056-11	50	2	con	full lcrV	A
4712	0056-11	55	2	con	full lcrV	A
4697	0056-11	60	2	con	full lcrV	A
4810	0056-11	65	2	con	full lcrV	A
4798	0056-11	70	2	con	full lcrV	A
4839	0056-11	75	2	con	full lcrV	A
4868	0056-11	80	2	con	full lcrV	A
4951	0056-11	85	2	con	full lcrV	A
5058	0056-11	90	2	con	full lcrV	A
5027	0056-11	95	2	con	full lcrV	A
5163	0056-11	100	2	con	full lcrV	A
5182	0056-11	105	2	con	full lcrV	A
5231	0056-11	110	2	con	full lcrV	A
5350	0056-11	115	2	con	full lcrV	A
5323	0056-11	120	2	con	full lcrV	A
1848	0056-11	0	3	con	full lcrV	A
2055	0056-11	5	3	con	full lcrV	A
2529	0056-11	10	3	con	full lcrV	A
2992	0056-11	15	3	con	full lcrV	A
3447	0056-11	20	3	con	full lcrV	A
3756	0056-11	25	3	con	full lcrV	A
4035	0056-11	30	3	con	full lcrV	A
4160	0056-11	35	3	con	full lcrV	A
4188	0056-11	40	3	con	full lcrV	A
4338	0056-11	45	3	con	full lcrV	A
4340	0056-11	50	3	con	full lcrV	A
4418	0056-11	55	3	con	full lcrV	A
4446	0056-11	60	3	con	full lcrV	A
4462	0056-11	65	3	con	full lcrV	A
4544	0056-11	70	3	con	full lcrV	A
4528	0056-11	75	3	con	full lcrV	A
4677	0056-11	80	3	con	full lcrV	A
4685	0056-11	85	3	con	full lcrV	A
4765	0056-11	90	3	con	full lcrV	A
4810	0056-11	95	3	con	full lcrV	A
4833	0056-11	100	3	con	full lcrV	A
4940	0056-11	105	3	con	full lcrV	A
5003	0056-11	110	3	con	full lcrV	A
5006	0056-11	115	3	con	full lcrV	A
5028	0056-11	120	3	con	full lcrV	A
2835	0056-11	0	1	exp	full lcrV	A
10397	0056-11	5	1	exp	full lcrV	A
20549	0056-11	10	1	exp	full lcrV	A
26369	0056-11	15	1	exp	full lcrV	A
28836	0056-11	20	1	exp	full lcrV	A
29795	0056-11	25	1	exp	full lcrV	A
30231	0056-11	30	1	exp	full lcrV	A
29999	0056-11	35	1	exp	full lcrV	A
29901	0056-11	40	1	exp	full lcrV	A
29680	0056-11	45	1	exp	full lcrV	A
29693	0056-11	50	1	exp	full lcrV	A
29669	0056-11	55	1	exp	full lcrV	A
29490	0056-11	60	1	exp	full lcrV	A
29395	0056-11	65	1	exp	full lcrV	A
29167	0056-11	70	1	exp	full lcrV	A
29243	0056-11	75	1	exp	full lcrV	A
29070	0056-11	80	1	exp	full lcrV	A
29352	0056-11	85	1	exp	full lcrV	A
29189	0056-11	90	1	exp	full lcrV	A
29125	0056-11	95	1	exp	full lcrV	A
29188	0056-11	100	1	exp	full lcrV	A
29145	0056-11	105	1	exp	full lcrV	A
29103	0056-11	110	1	exp	full lcrV	A
29015	0056-11	115	1	exp	full lcrV	A
29223	0056-11	120	1	exp	full lcrV	A
2981	0056-11	0	2	exp	full lcrV	A
10935	0056-11	5	2	exp	full lcrV	A
20387	0056-11	10	2	exp	full lcrV	A
25610	0056-11	15	2	exp	full lcrV	A
28143	0056-11	20	2	exp	full lcrV	A
28960	0056-11	25	2	exp	full lcrV	A
29532	0056-11	30	2	exp	full lcrV	A
29428	0056-11	35	2	exp	full lcrV	A
29428	0056-11	40	2	exp	full lcrV	A
29392	0056-11	45	2	exp	full lcrV	A
29064	0056-11	50	2	exp	full lcrV	A
29179	0056-11	55	2	exp	full lcrV	A
29175	0056-11	60	2	exp	full lcrV	A
28989	0056-11	65	2	exp	full lcrV	A
29204	0056-11	70	2	exp	full lcrV	A
28906	0056-11	75	2	exp	full lcrV	A
28981	0056-11	80	2	exp	full lcrV	A
28868	0056-11	85	2	exp	full lcrV	A
28943	0056-11	90	2	exp	full lcrV	A
29044	0056-11	95	2	exp	full lcrV	A
28912	0056-11	100	2	exp	full lcrV	A
29065	0056-11	105	2	exp	full lcrV	A
29146	0056-11	110	2	exp	full lcrV	A
29029	0056-11	115	2	exp	full lcrV	A
28951	0056-11	120	2	exp	full lcrV	A
3176	0056-11	0	3	exp	full lcrV	A
11854	0056-11	5	3	exp	full lcrV	A
21465	0056-11	10	3	exp	full lcrV	A
26485	0056-11	15	3	exp	full lcrV	A
28720	0056-11	20	3	exp	full lcrV	A
29769	0056-11	25	3	exp	full lcrV	A
29835	0056-11	30	3	exp	full lcrV	A
29945	0056-11	35	3	exp	full lcrV	A
29693	0056-11	40	3	exp	full lcrV	A
29444	0056-11	45	3	exp	full lcrV	A
29603	0056-11	50	3	exp	full lcrV	A
29393	0056-11	55	3	exp	full lcrV	A
29217	0056-11	60	3	exp	full lcrV	A
29255	0056-11	65	3	exp	full lcrV	A
29194	0056-11	70	3	exp	full lcrV	A
29078	0056-11	75	3	exp	full lcrV	A
28805	0056-11	80	3	exp	full lcrV	A
28855	0056-11	85	3	exp	full lcrV	A
29038	0056-11	90	3	exp	full lcrV	A
28934	0056-11	95	3	exp	full lcrV	A
28544	0056-11	100	3	exp	full lcrV	A
28718	0056-11	105	3	exp	full lcrV	A
28646	0056-11	110	3	exp	full lcrV	A
28620	0056-11	115	3	exp	full lcrV	A
28617	0056-11	120	3	exp	full lcrV	A
1676	0056-12	0	1	con	full lcrV	A
1729	0056-12	5	1	con	full lcrV	A
1813	0056-12	10	1	con	full lcrV	A
1871	0056-12	15	1	con	full lcrV	A
1977	0056-12	20	1	con	full lcrV	A
2031	0056-12	25	1	con	full lcrV	A
2040	0056-12	30	1	con	full lcrV	A
2058	0056-12	35	1	con	full lcrV	A
2095	0056-12	40	1	con	full lcrV	A
2096	0056-12	45	1	con	full lcrV	A
2150	0056-12	50	1	con	full lcrV	A
2172	0056-12	55	1	con	full lcrV	A
2170	0056-12	60	1	con	full lcrV	A
2182	0056-12	65	1	con	full lcrV	A
2202	0056-12	70	1	con	full lcrV	A
2251	0056-12	75	1	con	full lcrV	A
2245	0056-12	80	1	con	full lcrV	A
2256	0056-12	85	1	con	full lcrV	A
2211	0056-12	90	1	con	full lcrV	A
2225	0056-12	95	1	con	full lcrV	A
2215	0056-12	100	1	con	full lcrV	A
2279	0056-12	105	1	con	full lcrV	A
2286	0056-12	110	1	con	full lcrV	A
2309	0056-12	115	1	con	full lcrV	A
2307	0056-12	120	1	con	full lcrV	A
1650	0056-12	0	2	con	full lcrV	A
1718	0056-12	5	2	con	full lcrV	A
1842	0056-12	10	2	con	full lcrV	A
1888	0056-12	15	2	con	full lcrV	A
1955	0056-12	20	2	con	full lcrV	A
2036	0056-12	25	2	con	full lcrV	A
2042	0056-12	30	2	con	full lcrV	A
2063	0056-12	35	2	con	full lcrV	A
2080	0056-12	40	2	con	full lcrV	A
2108	0056-12	45	2	con	full lcrV	A
2079	0056-12	50	2	con	full lcrV	A
2112	0056-12	55	2	con	full lcrV	A
2102	0056-12	60	2	con	full lcrV	A
2121	0056-12	65	2	con	full lcrV	A
2127	0056-12	70	2	con	full lcrV	A
2145	0056-12	75	2	con	full lcrV	A
2111	0056-12	80	2	con	full lcrV	A
2096	0056-12	85	2	con	full lcrV	A
2172	0056-12	90	2	con	full lcrV	A
2173	0056-12	95	2	con	full lcrV	A
2189	0056-12	100	2	con	full lcrV	A
2204	0056-12	105	2	con	full lcrV	A
2257	0056-12	110	2	con	full lcrV	A
2281	0056-12	115	2	con	full lcrV	A
2271	0056-12	120	2	con	full lcrV	A
1670	0056-12	0	3	con	full lcrV	A
1709	0056-12	5	3	con	full lcrV	A
1713	0056-12	10	3	con	full lcrV	A
1826	0056-12	15	3	con	full lcrV	A
1877	0056-12	20	3	con	full lcrV	A
1930	0056-12	25	3	con	full lcrV	A
1971	0056-12	30	3	con	full lcrV	A
1989	0056-12	35	3	con	full lcrV	A
2010	0056-12	40	3	con	full lcrV	A
2012	0056-12	45	3	con	full lcrV	A
2031	0056-12	50	3	con	full lcrV	A
2042	0056-12	55	3	con	full lcrV	A
1990	0056-12	60	3	con	full lcrV	A
2023	0056-12	65	3	con	full lcrV	A
1991	0056-12	70	3	con	full lcrV	A
1967	0056-12	75	3	con	full lcrV	A
1978	0056-12	80	3	con	full lcrV	A
1994	0056-12	85	3	con	full lcrV	A
2001	0056-12	90	3	con	full lcrV	A
2059	0056-12	95	3	con	full lcrV	A
2100	0056-12	100	3	con	full lcrV	A
2106	0056-12	105	3	con	full lcrV	A
2184	0056-12	110	3	con	full lcrV	A
2171	0056-12	115	3	con	full lcrV	A
2212	0056-12	120	3	con	full lcrV	A
2754	0056-12	0	1	exp	full lcrV	A
10283	0056-12	5	1	exp	full lcrV	A
18741	0056-12	10	1	exp	full lcrV	A
24011	0056-12	15	1	exp	full lcrV	A
27138	0056-12	20	1	exp	full lcrV	A
28938	0056-12	25	1	exp	full lcrV	A
29591	0056-12	30	1	exp	full lcrV	A
29867	0056-12	35	1	exp	full lcrV	A
29887	0056-12	40	1	exp	full lcrV	A
29820	0056-12	45	1	exp	full lcrV	A
29705	0056-12	50	1	exp	full lcrV	A
29480	0056-12	55	1	exp	full lcrV	A
29542	0056-12	60	1	exp	full lcrV	A
29214	0056-12	65	1	exp	full lcrV	A
29314	0056-12	70	1	exp	full lcrV	A
29398	0056-12	75	1	exp	full lcrV	A
29133	0056-12	80	1	exp	full lcrV	A
29262	0056-12	85	1	exp	full lcrV	A
29229	0056-12	90	1	exp	full lcrV	A
29258	0056-12	95	1	exp	full lcrV	A
29342	0056-12	100	1	exp	full lcrV	A
29266	0056-12	105	1	exp	full lcrV	A
29539	0056-12	110	1	exp	full lcrV	A
29442	0056-12	115	1	exp	full lcrV	A
29642	0056-12	120	1	exp	full lcrV	A
2574	0056-12	0	2	exp	full lcrV	A
10390	0056-12	5	2	exp	full lcrV	A
18976	0056-12	10	2	exp	full lcrV	A
24426	0056-12	15	2	exp	full lcrV	A
27388	0056-12	20	2	exp	full lcrV	A
28796	0056-12	25	2	exp	full lcrV	A
29325	0056-12	30	2	exp	full lcrV	A
29614	0056-12	35	2	exp	full lcrV	A
29621	0056-12	40	2	exp	full lcrV	A
29495	0056-12	45	2	exp	full lcrV	A
29406	0056-12	50	2	exp	full lcrV	A
29381	0056-12	55	2	exp	full lcrV	A
29361	0056-12	60	2	exp	full lcrV	A
29187	0056-12	65	2	exp	full lcrV	A
29338	0056-12	70	2	exp	full lcrV	A
29078	0056-12	75	2	exp	full lcrV	A
29030	0056-12	80	2	exp	full lcrV	A
29034	0056-12	85	2	exp	full lcrV	A
29073	0056-12	90	2	exp	full lcrV	A
28963	0056-12	95	2	exp	full lcrV	A
29157	0056-12	100	2	exp	full lcrV	A
29143	0056-12	105	2	exp	full lcrV	A
29182	0056-12	110	2	exp	full lcrV	A
29165	0056-12	115	2	exp	full lcrV	A
29152	0056-12	120	2	exp	full lcrV	A
2543	0056-12	0	3	exp	full lcrV	A
9418	0056-12	5	3	exp	full lcrV	A
17919	0056-12	10	3	exp	full lcrV	A
23251	0056-12	15	3	exp	full lcrV	A
26049	0056-12	20	3	exp	full lcrV	A
27527	0056-12	25	3	exp	full lcrV	A
28071	0056-12	30	3	exp	full lcrV	A
28434	0056-12	35	3	exp	full lcrV	A
28497	0056-12	40	3	exp	full lcrV	A
28817	0056-12	45	3	exp	full lcrV	A
28619	0056-12	50	3	exp	full lcrV	A
28713	0056-12	55	3	exp	full lcrV	A
28633	0056-12	60	3	exp	full lcrV	A
28715	0056-12	65	3	exp	full lcrV	A
28677	0056-12	70	3	exp	full lcrV	A
28793	0056-12	75	3	exp	full lcrV	A
28628	0056-12	80	3	exp	full lcrV	A
28566	0056-12	85	3	exp	full lcrV	A
28620	0056-12	90	3	exp	full lcrV	A
28451	0056-12	95	3	exp	full lcrV	A
28697	0056-12	100	3	exp	full lcrV	A
28768	0056-12	105	3	exp	full lcrV	A
28802	0056-12	110	3	exp	full lcrV	A
28715	0056-12	115	3	exp	full lcrV	A
28868	0056-12	120	3	exp	full lcrV	A
1935	0056-13	0	1	con	full lcrV	A
1938	0056-13	5	1	con	full lcrV	A
1968	0056-13	10	1	con	full lcrV	A
2083	0056-13	15	1	con	full lcrV	A
2120	0056-13	20	1	con	full lcrV	A
2144	0056-13	25	1	con	full lcrV	A
2181	0056-13	30	1	con	full lcrV	A
2219	0056-13	35	1	con	full lcrV	A
2250	0056-13	40	1	con	full lcrV	A
2276	0056-13	45	1	con	full lcrV	A
2340	0056-13	50	1	con	full lcrV	A
2285	0056-13	55	1	con	full lcrV	A
2362	0056-13	60	1	con	full lcrV	A
2340	0056-13	65	1	con	full lcrV	A
2348	0056-13	70	1	con	full lcrV	A
2355	0056-13	75	1	con	full lcrV	A
2391	0056-13	80	1	con	full lcrV	A
2499	0056-13	85	1	con	full lcrV	A
2448	0056-13	90	1	con	full lcrV	A
2458	0056-13	95	1	con	full lcrV	A
2472	0056-13	100	1	con	full lcrV	A
2507	0056-13	105	1	con	full lcrV	A
2555	0056-13	110	1	con	full lcrV	A
2614	0056-13	115	1	con	full lcrV	A
2588	0056-13	120	1	con	full lcrV	A
1793	0056-13	0	2	con	full lcrV	A
1887	0056-13	5	2	con	full lcrV	A
1906	0056-13	10	2	con	full lcrV	A
1932	0056-13	15	2	con	full lcrV	A
1962	0056-13	20	2	con	full lcrV	A
2024	0056-13	25	2	con	full lcrV	A
2047	0056-13	30	2	con	full lcrV	A
2024	0056-13	35	2	con	full lcrV	A
2069	0056-13	40	2	con	full lcrV	A
2069	0056-13	45	2	con	full lcrV	A
2093	0056-13	50	2	con	full lcrV	A
2036	0056-13	55	2	con	full lcrV	A
2083	0056-13	60	2	con	full lcrV	A
2057	0056-13	65	2	con	full lcrV	A
2050	0056-13	70	2	con	full lcrV	A
2056	0056-13	75	2	con	full lcrV	A
2090	0056-13	80	2	con	full lcrV	A
2095	0056-13	85	2	con	full lcrV	A
2089	0056-13	90	2	con	full lcrV	A
2075	0056-13	95	2	con	full lcrV	A
2086	0056-13	100	2	con	full lcrV	A
2146	0056-13	105	2	con	full lcrV	A
2170	0056-13	110	2	con	full lcrV	A
2172	0056-13	115	2	con	full lcrV	A
2164	0056-13	120	2	con	full lcrV	A
1812	0056-13	0	3	con	full lcrV	A
1914	0056-13	5	3	con	full lcrV	A
1908	0056-13	10	3	con	full lcrV	A
1974	0056-13	15	3	con	full lcrV	A
2027	0056-13	20	3	con	full lcrV	A
1999	0056-13	25	3	con	full lcrV	A
2090	0056-13	30	3	con	full lcrV	A
2070	0056-13	35	3	con	full lcrV	A
2043	0056-13	40	3	con	full lcrV	A
2071	0056-13	45	3	con	full lcrV	A
2047	0056-13	50	3	con	full lcrV	A
2047	0056-13	55	3	con	full lcrV	A
1983	0056-13	60	3	con	full lcrV	A
1980	0056-13	65	3	con	full lcrV	A
2089	0056-13	70	3	con	full lcrV	A
2060	0056-13	75	3	con	full lcrV	A
2105	0056-13	80	3	con	full lcrV	A
2128	0056-13	85	3	con	full lcrV	A
2139	0056-13	90	3	con	full lcrV	A
2135	0056-13	95	3	con	full lcrV	A
2144	0056-13	100	3	con	full lcrV	A
2199	0056-13	105	3	con	full lcrV	A
2230	0056-13	110	3	con	full lcrV	A
2270	0056-13	115	3	con	full lcrV	A
2224	0056-13	120	3	con	full lcrV	A
3849	0056-13	0	1	exp	full lcrV	A
14018	0056-13	5	1	exp	full lcrV	A
22748	0056-13	10	1	exp	full lcrV	A
27620	0056-13	15	1	exp	full lcrV	A
29915	0056-13	20	1	exp	full lcrV	A
30805	0056-13	25	1	exp	full lcrV	A
30987	0056-13	30	1	exp	full lcrV	A
30814	0056-13	35	1	exp	full lcrV	A
30700	0056-13	40	1	exp	full lcrV	A
30451	0056-13	45	1	exp	full lcrV	A
30026	0056-13	50	1	exp	full lcrV	A
29697	0056-13	55	1	exp	full lcrV	A
29783	0056-13	60	1	exp	full lcrV	A
29360	0056-13	65	1	exp	full lcrV	A
29623	0056-13	70	1	exp	full lcrV	A
29804	0056-13	75	1	exp	full lcrV	A
29692	0056-13	80	1	exp	full lcrV	A
29858	0056-13	85	1	exp	full lcrV	A
29916	0056-13	90	1	exp	full lcrV	A
29608	0056-13	95	1	exp	full lcrV	A
29587	0056-13	100	1	exp	full lcrV	A
29745	0056-13	105	1	exp	full lcrV	A
29687	0056-13	110	1	exp	full lcrV	A
29519	0056-13	115	1	exp	full lcrV	A
29693	0056-13	120	1	exp	full lcrV	A
3623	0056-13	0	2	exp	full lcrV	A
13305	0056-13	5	2	exp	full lcrV	A
21881	0056-13	10	2	exp	full lcrV	A
26720	0056-13	15	2	exp	full lcrV	A
29175	0056-13	20	2	exp	full lcrV	A
30127	0056-13	25	2	exp	full lcrV	A
30285	0056-13	30	2	exp	full lcrV	A
30286	0056-13	35	2	exp	full lcrV	A
29961	0056-13	40	2	exp	full lcrV	A
29643	0056-13	45	2	exp	full lcrV	A
29437	0056-13	50	2	exp	full lcrV	A
29285	0056-13	55	2	exp	full lcrV	A
29049	0056-13	60	2	exp	full lcrV	A
29018	0056-13	65	2	exp	full lcrV	A
29017	0056-13	70	2	exp	full lcrV	A
28998	0056-13	75	2	exp	full lcrV	A
29082	0056-13	80	2	exp	full lcrV	A
28787	0056-13	85	2	exp	full lcrV	A
28777	0056-13	90	2	exp	full lcrV	A
28670	0056-13	95	2	exp	full lcrV	A
29024	0056-13	100	2	exp	full lcrV	A
28769	0056-13	105	2	exp	full lcrV	A
28836	0056-13	110	2	exp	full lcrV	A
28696	0056-13	115	2	exp	full lcrV	A
28937	0056-13	120	2	exp	full lcrV	A
3877	0056-13	0	3	exp	full lcrV	A
14069	0056-13	5	3	exp	full lcrV	A
22276	0056-13	10	3	exp	full lcrV	A
26804	0056-13	15	3	exp	full lcrV	A
29208	0056-13	20	3	exp	full lcrV	A
30103	0056-13	25	3	exp	full lcrV	A
30253	0056-13	30	3	exp	full lcrV	A
30335	0056-13	35	3	exp	full lcrV	A
30296	0056-13	40	3	exp	full lcrV	A
29865	0056-13	45	3	exp	full lcrV	A
29633	0056-13	50	3	exp	full lcrV	A
29672	0056-13	55	3	exp	full lcrV	A
29648	0056-13	60	3	exp	full lcrV	A
29566	0056-13	65	3	exp	full lcrV	A
29313	0056-13	70	3	exp	full lcrV	A
29333	0056-13	75	3	exp	full lcrV	A
29135	0056-13	80	3	exp	full lcrV	A
29151	0056-13	85	3	exp	full lcrV	A
28949	0056-13	90	3	exp	full lcrV	A
29029	0056-13	95	3	exp	full lcrV	A
29249	0056-13	100	3	exp	full lcrV	A
29201	0056-13	105	3	exp	full lcrV	A
29375	0056-13	110	3	exp	full lcrV	A
29057	0056-13	115	3	exp	full lcrV	A
29289	0056-13	120	3	exp	full lcrV	A
1934	0056-14	0	1	con	full lcrV	A
1955	0056-14	5	1	con	full lcrV	A
1879	0056-14	10	1	con	full lcrV	A
1841	0056-14	15	1	con	full lcrV	A
1859	0056-14	20	1	con	full lcrV	A
1861	0056-14	25	1	con	full lcrV	A
1822	0056-14	30	1	con	full lcrV	A
1805	0056-14	35	1	con	full lcrV	A
1796	0056-14	40	1	con	full lcrV	A
1782	0056-14	45	1	con	full lcrV	A
1837	0056-14	50	1	con	full lcrV	A
1738	0056-14	55	1	con	full lcrV	A
1809	0056-14	60	1	con	full lcrV	A
1770	0056-14	65	1	con	full lcrV	A
1729	0056-14	70	1	con	full lcrV	A
1772	0056-14	75	1	con	full lcrV	A
1752	0056-14	80	1	con	full lcrV	A
1786	0056-14	85	1	con	full lcrV	A
1750	0056-14	90	1	con	full lcrV	A
1785	0056-14	95	1	con	full lcrV	A
1750	0056-14	100	1	con	full lcrV	A
1748	0056-14	105	1	con	full lcrV	A
1746	0056-14	110	1	con	full lcrV	A
1822	0056-14	115	1	con	full lcrV	A
1827	0056-14	120	1	con	full lcrV	A
1934	0056-14	0	2	con	full lcrV	A
1932	0056-14	5	2	con	full lcrV	A
1835	0056-14	10	2	con	full lcrV	A
1856	0056-14	15	2	con	full lcrV	A
1804	0056-14	20	2	con	full lcrV	A
1838	0056-14	25	2	con	full lcrV	A
1824	0056-14	30	2	con	full lcrV	A
1801	0056-14	35	2	con	full lcrV	A
1805	0056-14	40	2	con	full lcrV	A
1778	0056-14	45	2	con	full lcrV	A
1798	0056-14	50	2	con	full lcrV	A
1761	0056-14	55	2	con	full lcrV	A
1850	0056-14	60	2	con	full lcrV	A
1789	0056-14	65	2	con	full lcrV	A
1763	0056-14	70	2	con	full lcrV	A
1768	0056-14	75	2	con	full lcrV	A
1774	0056-14	80	2	con	full lcrV	A
1707	0056-14	85	2	con	full lcrV	A
1684	0056-14	90	2	con	full lcrV	A
1666	0056-14	95	2	con	full lcrV	A
1652	0056-14	100	2	con	full lcrV	A
1667	0056-14	105	2	con	full lcrV	A
1720	0056-14	110	2	con	full lcrV	A
1767	0056-14	115	2	con	full lcrV	A
[truncated: 63,101 more rows]
